# Supplementary material for: The causal association between circulating cytokines with the risk of frailty and sarcopenia under the perspective of geroscience
Source: Front Endocrinol (Lausanne). 2024 Mar 5;15:1293146. doi: 10.3389/fendo.2024.1293146 (PMC10948489; doi:10.3389/fendo.2024.1293146)
Supplement: Supplementary file 1 [file DataSheet_1.zip]

Archive with 5 entries (5 files):
- Table S1.XLS
- Table S2.XLS
- Table S3.XLS
- Table S4.XLS
- Table S5.XLS
