# Supplementary material for: The causal association between circulating cytokines with the risk of frailty and sarcopenia under the perspective of geroscience
Source: Front Endocrinol (Lausanne). 2024 Mar 5;15:1293146. doi: 10.3389/fendo.2024.1293146 (PMC10948489; doi:10.3389/fendo.2024.1293146)
Supplement: Supplementary file 1 [file DataSheet_1.zip › Table S1.XLS]

## Sheet: Table S1
MarkerName	Allele1	Allele2	Freq1	Effect	StdErr	P-value	Total_N	PHENO
rs2384068	t	c	0.3283	0.1217	0.0254	1.647e-06	3570	meta_filt_B_NGF_noBMI.txt
rs28524164	t	c	0.4456	-0.1449	0.0244	2.882e-09	3570	meta_filt_B_NGF_noBMI.txt
rs35535570	a	g	0.101	0.1953	0.0426	4.465e-06	3570	meta_filt_B_NGF_noBMI.txt
rs149139568	g	gccgct	0.5543	0.1449	0.0244	2.935e-09	3570	meta_filt_B_NGF_noBMI.txt
rs199779493	g	gagga	0.5562	-0.1162	0.0241	1.48e-06	3570	meta_filt_B_NGF_noBMI.txt
rs71641308	t	c	0.0995	0.1969	0.0429	4.424e-06	3570	meta_filt_B_NGF_noBMI.txt
rs285677	t	c	0.4099	0.1146	0.0243	2.464e-06	3570	meta_filt_B_NGF_noBMI.txt
rs5800970	t	tc	0.3284	0.1216	0.0254	1.682e-06	3570	meta_filt_B_NGF_noBMI.txt
rs200082850	a	atg	0.346	0.1357	0.0256	1.103e-07	3570	meta_filt_B_NGF_noBMI.txt
rs10850084	a	g	0.3279	0.1225	0.0255	1.485e-06	3570	meta_filt_B_NGF_noBMI.txt
rs28637706	t	g	0.314	-0.1554	0.0261	2.717e-09	3570	meta_filt_B_NGF_noBMI.txt
rs182204471	a	c	0.0115	-0.5275	0.1136	3.426e-06	3570	meta_filt_B_NGF_noBMI.txt
rs2303175	t	c	0.1697	-0.1567	0.032	9.519e-07	3570	meta_filt_B_NGF_noBMI.txt
rs114059693	a	t	0.1349	-0.167	0.0345	1.279e-06	3570	meta_filt_B_NGF_noBMI.txt
rs192527850	t	c	0.0109	0.6481	0.1294	5.533e-07	3570	meta_filt_B_NGF_noBMI.txt
rs71445580	cttg	c	0.7182	-0.1287	0.0266	1.302e-06	3570	meta_filt_B_NGF_noBMI.txt
rs1139231	t	c	0.4758	-0.1161	0.0241	1.455e-06	3570	meta_filt_B_NGF_noBMI.txt
rs138698856	a	g	0.0109	0.6496	0.1307	6.653e-07	3570	meta_filt_B_NGF_noBMI.txt
rs7970581	t	g	0.2662	0.1358	0.028	1.223e-06	3570	meta_filt_B_NGF_noBMI.txt
rs79343884	t	ta	0.4427	0.1109	0.0239	3.585e-06	3570	meta_filt_B_NGF_noBMI.txt
rs201916036	g	gttac	0.3307	0.1232	0.0255	1.307e-06	3570	meta_filt_B_NGF_noBMI.txt
rs4767014	t	c	0.6731	-0.1211	0.0264	4.518e-06	3570	meta_filt_B_NGF_noBMI.txt
rs73472576	t	c	0.457	-0.1146	0.0251	4.813e-06	3570	meta_filt_B_NGF_noBMI.txt
rs34173244	a	g	0.9943	-0.7372	0.1598	3.966e-06	3670	meta_filt_CTACK_noBMI.txt
rs9591904	a	t	0.0422	0.272	0.0586	3.474e-06	3670	meta_filt_CTACK_noBMI.txt
rs9597777	t	c	0.0423	0.2716	0.0586	3.532e-06	3670	meta_filt_CTACK_noBMI.txt
rs137932778	ca	c	0.9338	0.3821	0.0468	3.013e-16	3670	meta_filt_CTACK_noBMI.txt
rs55976411	t	c	0.9765	0.385	0.0779	7.731e-07	3670	meta_filt_CTACK_noBMI.txt
rs11575583	ca	c	0.9582	0.4405	0.0577	2.158e-14	3670	meta_filt_CTACK_noBMI.txt
rs11794861	a	g	0.2312	0.1753	0.0281	4.334e-10	3670	meta_filt_CTACK_noBMI.txt
rs35155836	t	c	0.2338	-0.1505	0.0289	1.981e-07	3670	meta_filt_CTACK_noBMI.txt
rs79563726	a	g	0.0663	-0.3824	0.0468	2.939e-16	3670	meta_filt_CTACK_noBMI.txt
rs191335946	a	t	0.9593	0.4973	0.0644	1.196e-14	3670	meta_filt_CTACK_noBMI.txt
rs1104749	a	t	0.0671	-0.4066	0.0465	2.318e-18	3670	meta_filt_CTACK_noBMI.txt
rs72965177	t	c	0.9943	-0.7372	0.1598	3.954e-06	3670	meta_filt_CTACK_noBMI.txt
rs78897075	a	g	0.9594	-0.2788	0.0599	3.265e-06	3670	meta_filt_CTACK_noBMI.txt
rs185808514	a	g	0.9916	0.6751	0.1313	2.748e-07	3670	meta_filt_CTACK_noBMI.txt
rs11575581	caga	c	0.9582	0.4404	0.0576	2.169e-14	3670	meta_filt_CTACK_noBMI.txt
rs72960285	t	g	0.9952	-0.7674	0.1662	3.896e-06	3670	meta_filt_CTACK_noBMI.txt
rs57246324	t	c	0.0057	0.7371	0.1598	3.952e-06	3670	meta_filt_CTACK_noBMI.txt
rs1977494	t	c	0.051	-0.3374	0.0525	1.32e-10	3670	meta_filt_CTACK_noBMI.txt
rs117655407	c	g	0.0422	-0.4399	0.0574	1.817e-14	3670	meta_filt_CTACK_noBMI.txt
rs3763614	a	g	0.0662	-0.3822	0.0468	2.98e-16	3670	meta_filt_CTACK_noBMI.txt
rs72950424	a	g	0.0048	0.7611	0.1652	4.059e-06	3670	meta_filt_CTACK_noBMI.txt
rs8001893	a	c	0.0407	0.2791	0.0598	3.04e-06	3670	meta_filt_CTACK_noBMI.txt
rs73839129	t	c	0.9952	-0.7601	0.1651	4.152e-06	3670	meta_filt_CTACK_noBMI.txt
rs116062866	a	g	0.9589	-0.2731	0.0594	4.214e-06	3670	meta_filt_CTACK_noBMI.txt
rs3176815	t	c	0.0641	-0.4212	0.0481	1.883e-18	3670	meta_filt_CTACK_noBMI.txt
rs79989403	t	c	0.9591	-0.274	0.0596	4.227e-06	3670	meta_filt_CTACK_noBMI.txt
rs6008798	t	c	0.7593	0.1684	0.028	1.857e-09	3670	meta_filt_CTACK_noBMI.txt
rs112873973	c	g	0.9943	-0.7423	0.16	3.509e-06	3670	meta_filt_CTACK_noBMI.txt
rs57420459	a	t	0.9952	-0.7602	0.1652	4.204e-06	3670	meta_filt_CTACK_noBMI.txt
rs61561572	g	gt	0.2475	0.1317	0.0282	2.962e-06	3670	meta_filt_CTACK_noBMI.txt
rs75321479	a	g	0.9952	-0.7617	0.1653	4.055e-06	3670	meta_filt_CTACK_noBMI.txt
rs4532127	a	g	0.9952	-0.7601	0.1651	4.152e-06	3670	meta_filt_CTACK_noBMI.txt
rs188498682	a	g	0.0057	0.7372	0.1598	3.966e-06	3670	meta_filt_CTACK_noBMI.txt
rs183005588	a	g	0.0089	-0.5881	0.1283	4.529e-06	3670	meta_filt_CTACK_noBMI.txt
rs135577	a	g	0.2444	-0.167	0.0277	1.656e-09	3670	meta_filt_CTACK_noBMI.txt
rs135557	a	g	0.5849	0.1193	0.0237	4.767e-07	3670	meta_filt_CTACK_noBMI.txt
rs9616196	c	g	0.7771	0.1669	0.0288	6.585e-09	3670	meta_filt_CTACK_noBMI.txt
rs72960281	t	c	0.0048	0.7597	0.1659	4.653e-06	3670	meta_filt_CTACK_noBMI.txt
rs56156188	t	g	0.9952	-0.7601	0.1651	4.149e-06	3670	meta_filt_CTACK_noBMI.txt
rs135544	g	gttt	0.7001	0.1395	0.0254	3.914e-08	3670	meta_filt_CTACK_noBMI.txt
rs117925060	a	g	0.0422	-0.4384	0.0574	2.157e-14	3670	meta_filt_CTACK_noBMI.txt
rs57757646	t	c	0.0057	0.7372	0.1598	3.954e-06	3670	meta_filt_CTACK_noBMI.txt
rs200099236	a	ac	0.9952	-0.7605	0.1652	4.166e-06	3670	meta_filt_CTACK_noBMI.txt
rs187257016	t	c	0.0049	0.7839	0.1693	3.666e-06	3670	meta_filt_CTACK_noBMI.txt
rs112824891	a	g	0.0048	0.7607	0.1652	4.153e-06	3670	meta_filt_CTACK_noBMI.txt
rs41313780	t	c	0.0418	-0.4404	0.0576	2.171e-14	3670	meta_filt_CTACK_noBMI.txt
rs17355465	a	g	0.0639	-0.4144	0.0478	4.506e-18	3670	meta_filt_CTACK_noBMI.txt
rs116608688	t	c	0.0409	0.2778	0.0595	3.02e-06	3670	meta_filt_CTACK_noBMI.txt
rs129600	a	g	0.695	0.1444	0.0256	1.783e-08	3670	meta_filt_CTACK_noBMI.txt
rs72735282	t	c	0.936	0.2437	0.0487	5.496e-07	3670	meta_filt_CTACK_noBMI.txt
rs10972174	t	c	0.2311	0.1762	0.0281	3.406e-10	3670	meta_filt_CTACK_noBMI.txt
rs116493126	t	c	0.9952	-0.7608	0.1652	4.111e-06	3670	meta_filt_CTACK_noBMI.txt
rs184329319	t	g	0.035	-0.3069	0.0648	2.173e-06	3670	meta_filt_CTACK_noBMI.txt
rs76974457	a	g	0.0057	0.7371	0.1598	3.952e-06	3670	meta_filt_CTACK_noBMI.txt
rs80314598	a	g	0.0057	0.7367	0.1598	4.005e-06	3670	meta_filt_CTACK_noBMI.txt
rs72960240	a	c	0.9952	-0.7604	0.1653	4.204e-06	3670	meta_filt_CTACK_noBMI.txt
rs72737155	a	g	0.0641	-0.4203	0.048	1.934e-18	3670	meta_filt_CTACK_noBMI.txt
rs135552	t	c	0.7455	0.1625	0.0266	1.045e-09	3670	meta_filt_CTACK_noBMI.txt
rs12552454	t	c	0.0422	-0.4385	0.0574	2.144e-14	3670	meta_filt_CTACK_noBMI.txt
rs7989417	t	c	0.0423	0.2716	0.0586	3.503e-06	3670	meta_filt_CTACK_noBMI.txt
rs144781957	t	c	0.0639	-0.4138	0.0478	4.992e-18	3670	meta_filt_CTACK_noBMI.txt
rs72960212	a	t	0.0048	0.7601	0.1651	4.152e-06	3670	meta_filt_CTACK_noBMI.txt
rs135541	t	g	0.2958	-0.1414	0.0256	3.156e-08	3670	meta_filt_CTACK_noBMI.txt
rs11575584	a	g	0.0672	-0.4074	0.0464	1.668e-18	3670	meta_filt_CTACK_noBMI.txt
rs72737129	a	g	0.0659	-0.3855	0.0468	1.859e-16	3670	meta_filt_CTACK_noBMI.txt
rs74429279	c	g	0.9952	-0.7607	0.1653	4.179e-06	3670	meta_filt_CTACK_noBMI.txt
rs186146073	c	g	0.0048	0.7601	0.1651	4.149e-06	3670	meta_filt_CTACK_noBMI.txt
rs112617372	t	c	0.7551	0.1672	0.0277	1.583e-09	3670	meta_filt_CTACK_noBMI.txt
rs78982016	a	g	0.9579	0.4391	0.0574	2.017e-14	3670	meta_filt_CTACK_noBMI.txt
rs2772554	a	c	0.8227	0.2489	0.0304	2.51e-16	3670	meta_filt_CTACK_noBMI.txt
rs2277202	a	g	0.0669	-0.4019	0.0465	5.638e-18	3670	meta_filt_CTACK_noBMI.txt
rs28574610	t	c	0.0423	0.2716	0.0586	3.504e-06	3670	meta_filt_CTACK_noBMI.txt
rs2772546	a	g	0.0495	-0.3525	0.0527	2.28e-11	3670	meta_filt_CTACK_noBMI.txt
rs141819439	c	g	0.0661	-0.3825	0.0468	2.934e-16	3670	meta_filt_CTACK_noBMI.txt
rs41305341	t	g	0.9579	0.4398	0.0574	1.854e-14	3670	meta_filt_CTACK_noBMI.txt
rs72737110	t	g	0.0662	-0.382	0.0468	3.051e-16	3670	meta_filt_CTACK_noBMI.txt
rs76094749	t	c	0.9342	0.3894	0.0471	1.315e-16	3670	meta_filt_CTACK_noBMI.txt
rs201684241	a	g	0.0178	-0.4391	0.0901	1.086e-06	3670	meta_filt_CTACK_noBMI.txt
rs3808875	t	g	0.0661	-0.3824	0.0468	2.951e-16	3670	meta_filt_CTACK_noBMI.txt
rs77107846	t	c	0.0197	-0.4379	0.0855	3.044e-07	3670	meta_filt_CTACK_noBMI.txt
rs74857127	t	g	0.0659	-0.3852	0.0468	1.917e-16	3670	meta_filt_CTACK_noBMI.txt
rs135561	a	g	0.2673	-0.1654	0.0264	4.039e-10	3670	meta_filt_CTACK_noBMI.txt
rs135569	a	t	0.4632	-0.1112	0.0236	2.519e-06	3670	meta_filt_CTACK_noBMI.txt
rs7333764	t	c	0.0412	0.2811	0.0591	2.002e-06	3670	meta_filt_CTACK_noBMI.txt
rs60830326	t	c	0.0048	0.7601	0.1651	4.149e-06	3670	meta_filt_CTACK_noBMI.txt
rs78756981	t	c	0.0422	-0.4381	0.0574	2.241e-14	3670	meta_filt_CTACK_noBMI.txt
rs60961535	a	at	0.9943	-0.7373	0.1598	3.94e-06	3670	meta_filt_CTACK_noBMI.txt
rs41274865	c	g	0.0669	-0.4019	0.0465	5.708e-18	3670	meta_filt_CTACK_noBMI.txt
rs55942009	a	t	0.2374	0.1434	0.0306	2.738e-06	3670	meta_filt_CTACK_noBMI.txt
rs66615006	t	c	0.9356	0.2334	0.0483	1.353e-06	3670	meta_filt_CTACK_noBMI.txt
rs185804635	a	t	0.9915	0.6036	0.1304	3.666e-06	3670	meta_filt_CTACK_noBMI.txt
rs12553321	t	c	0.0421	-0.4391	0.0574	2.019e-14	3670	meta_filt_CTACK_noBMI.txt
rs10972164	a	g	0.2298	0.1739	0.0282	6.977e-10	3670	meta_filt_CTACK_noBMI.txt
rs11792063	c	g	0.1748	0.1773	0.031	1.091e-08	3670	meta_filt_CTACK_noBMI.txt
rs59869286	a	c	0.0048	0.7602	0.1652	4.204e-06	3670	meta_filt_CTACK_noBMI.txt
rs17052404	t	c	0.9952	-0.7602	0.1652	4.204e-06	3670	meta_filt_CTACK_noBMI.txt
rs78475797	a	g	0.066	-0.3825	0.0468	2.993e-16	3670	meta_filt_CTACK_noBMI.txt
rs72737148	a	g	0.9361	0.4164	0.0479	3.323e-18	3670	meta_filt_CTACK_noBMI.txt
rs117993672	t	c	0.0638	-0.4166	0.0479	3.428e-18	3670	meta_filt_CTACK_noBMI.txt
rs9615444	a	g	0.2283	-0.1604	0.0285	1.902e-08	3670	meta_filt_CTACK_noBMI.txt
rs1104748	t	c	0.2309	0.1882	0.0281	2.041e-11	3670	meta_filt_CTACK_noBMI.txt
rs7984620	t	c	0.0423	0.2716	0.0586	3.503e-06	3670	meta_filt_CTACK_noBMI.txt
rs77177783	a	g	0.0411	0.279	0.0595	2.77e-06	3670	meta_filt_CTACK_noBMI.txt
rs117385454	a	g	0.9082	-0.1968	0.0413	1.899e-06	3670	meta_filt_CTACK_noBMI.txt
rs77272272	t	g	0.0411	0.2743	0.0594	3.909e-06	3670	meta_filt_CTACK_noBMI.txt
rs117197951	c	g	0.9582	0.4401	0.0576	2.231e-14	3670	meta_filt_CTACK_noBMI.txt
rs72950437	t	c	0.0048	0.7601	0.1651	4.149e-06	3670	meta_filt_CTACK_noBMI.txt
rs135543	t	c	0.2959	-0.1399	0.0255	4.055e-08	3670	meta_filt_CTACK_noBMI.txt
rs12001648	a	g	0.0664	-0.3782	0.0466	4.7e-16	3670	meta_filt_CTACK_noBMI.txt
rs9591905	t	c	0.0423	0.2716	0.0586	3.503e-06	3670	meta_filt_CTACK_noBMI.txt
rs58528592	c	g	0.0048	0.7603	0.1652	4.179e-06	3670	meta_filt_CTACK_noBMI.txt
rs2094722	a	g	0.0494	-0.3525	0.0528	2.478e-11	3670	meta_filt_CTACK_noBMI.txt
rs135563	t	c	0.5384	0.1133	0.0237	1.703e-06	3670	meta_filt_CTACK_noBMI.txt
rs146533787	ctg	c	0.0659	-0.3887	0.047	1.401e-16	3670	meta_filt_CTACK_noBMI.txt
rs56219809	t	c	0.018	-0.4504	0.0909	7.171e-07	3670	meta_filt_CTACK_noBMI.txt
rs11510435	a	g	0.0048	0.7603	0.1651	4.136e-06	3670	meta_filt_CTACK_noBMI.txt
rs73839126	t	c	0.0048	0.7601	0.1651	4.149e-06	3670	meta_filt_CTACK_noBMI.txt
rs7023421	a	c	0.7687	-0.1463	0.0279	1.565e-07	3670	meta_filt_CTACK_noBMI.txt
rs112611664	t	c	0.9577	-0.272	0.0586	3.419e-06	3670	meta_filt_CTACK_noBMI.txt
rs72960274	t	c	0.0048	0.7607	0.1653	4.207e-06	3670	meta_filt_CTACK_noBMI.txt
rs79957220	t	c	0.0048	0.7601	0.1651	4.149e-06	3670	meta_filt_CTACK_noBMI.txt
rs74413924	a	g	0.0421	-0.4391	0.0574	2.007e-14	3670	meta_filt_CTACK_noBMI.txt
rs112507680	c	g	0.9577	-0.2715	0.0586	3.555e-06	3670	meta_filt_CTACK_noBMI.txt
rs57008939	t	c	0.0048	0.7603	0.1651	4.136e-06	3670	meta_filt_CTACK_noBMI.txt
rs72737172	c	g	0.0584	-0.3931	0.0518	3.407e-14	3670	meta_filt_CTACK_noBMI.txt
rs41306057	c	g	0.0663	-0.3917	0.0467	5.254e-17	3670	meta_filt_CTACK_noBMI.txt
rs10814127	a	g	0.2219	0.1749	0.0284	7.033e-10	3670	meta_filt_CTACK_noBMI.txt
rs135540	a	t	0.2936	-0.141	0.0256	3.564e-08	3670	meta_filt_CTACK_noBMI.txt
rs72965181	t	c	0.9943	-0.7372	0.1598	3.966e-06	3670	meta_filt_CTACK_noBMI.txt
rs118084576	a	g	0.0112	0.5675	0.1226	3.66e-06	3670	meta_filt_CTACK_noBMI.txt
rs135546	a	ac	0.7004	0.1395	0.0254	3.931e-08	3670	meta_filt_CTACK_noBMI.txt
rs78077697	a	g	0.959	-0.2735	0.0594	4.217e-06	3670	meta_filt_CTACK_noBMI.txt
rs2233872	a	g	0.7699	-0.1495	0.0282	1.109e-07	3670	meta_filt_CTACK_noBMI.txt
rs201362540	a	acg	0.93	0.3636	0.0457	1.882e-15	3670	meta_filt_CTACK_noBMI.txt
rs72947583	t	c	0.0057	0.7372	0.1598	3.941e-06	3670	meta_filt_CTACK_noBMI.txt
rs188074306	t	c	0.0048	0.7601	0.1651	4.149e-06	3670	meta_filt_CTACK_noBMI.txt
rs181325797	c	g	0.9943	-0.7372	0.1598	3.966e-06	3670	meta_filt_CTACK_noBMI.txt
rs111552167	a	g	0.0423	0.272	0.0586	3.419e-06	3670	meta_filt_CTACK_noBMI.txt
rs72947580	a	g	0.0057	0.7372	0.1598	3.941e-06	3670	meta_filt_CTACK_noBMI.txt
rs72737107	t	c	0.9338	0.3823	0.0468	2.937e-16	3670	meta_filt_CTACK_noBMI.txt
rs72735302	t	c	0.9343	0.3903	0.0471	1.205e-16	3670	meta_filt_CTACK_noBMI.txt
rs142570423	t	c	0.0411	0.2736	0.0594	4.092e-06	3670	meta_filt_CTACK_noBMI.txt
rs2772556	a	t	0.8226	0.2492	0.0304	2.421e-16	3670	meta_filt_CTACK_noBMI.txt
rs7984618	t	g	0.0419	0.2735	0.0589	3.412e-06	3670	meta_filt_CTACK_noBMI.txt
rs56026370	t	c	0.9577	-0.2719	0.0586	3.453e-06	3670	meta_filt_CTACK_noBMI.txt
rs3808870	a	g	0.9341	0.3845	0.0468	2.186e-16	3670	meta_filt_CTACK_noBMI.txt
rs61746778	t	c	0.0639	-0.4159	0.0479	3.561e-18	3670	meta_filt_CTACK_noBMI.txt
rs10972196	a	g	0.7668	-0.1497	0.0281	1.038e-07	3670	meta_filt_CTACK_noBMI.txt
rs201003839	a	acgggc	0.2633	-0.1675	0.0267	3.447e-10	3670	meta_filt_CTACK_noBMI.txt
rs72947584	t	c	0.9943	-0.7372	0.1598	3.941e-06	3670	meta_filt_CTACK_noBMI.txt
rs4823550	a	g	0.7724	0.1633	0.0284	8.965e-09	3670	meta_filt_CTACK_noBMI.txt
rs113785237	t	c	0.9943	-0.7372	0.1598	3.955e-06	3670	meta_filt_CTACK_noBMI.txt
rs35920544	a	t	0.9943	-0.7386	0.1599	3.842e-06	3670	meta_filt_CTACK_noBMI.txt
rs145051731	cct	c	0.9577	-0.2721	0.0586	3.411e-06	3670	meta_filt_CTACK_noBMI.txt
rs61538294	t	c	0.9943	-0.7372	0.1598	3.966e-06	3670	meta_filt_CTACK_noBMI.txt
rs113407868	a	ag	0.0423	0.2715	0.0586	3.555e-06	3670	meta_filt_CTACK_noBMI.txt
rs72735290	c	g	0.9531	0.3577	0.0561	1.87e-10	3670	meta_filt_CTACK_noBMI.txt
rs11402168	a	ag	0.2216	0.1732	0.0284	1.139e-09	3670	meta_filt_CTACK_noBMI.txt
rs78249177	t	c	0.0423	0.2714	0.0586	3.552e-06	3670	meta_filt_CTACK_noBMI.txt
rs41314592	t	c	0.9361	0.4125	0.0478	6.053e-18	3670	meta_filt_CTACK_noBMI.txt
rs116651080	a	g	0.0408	0.279	0.0597	3.007e-06	3670	meta_filt_CTACK_noBMI.txt
rs7032259	t	c	0.9462	0.2584	0.0557	3.544e-06	3670	meta_filt_CTACK_noBMI.txt
rs79658570	a	g	0.9952	-0.7601	0.1651	4.149e-06	3670	meta_filt_CTACK_noBMI.txt
rs151032151	a	g	0.0048	0.7606	0.1653	4.182e-06	3670	meta_filt_CTACK_noBMI.txt
rs9597780	a	g	0.9578	-0.272	0.0586	3.476e-06	3670	meta_filt_CTACK_noBMI.txt
rs11575578	a	g	0.0671	-0.4047	0.0465	3.297e-18	3670	meta_filt_CTACK_noBMI.txt
rs33952278	ct	c	0.2254	-0.1645	0.0285	7.495e-09	3670	meta_filt_CTACK_noBMI.txt
rs62557479	t	c	0.2218	0.1757	0.0284	5.886e-10	3670	meta_filt_CTACK_noBMI.txt
rs12107484	t	c	0.9943	-0.7372	0.1598	3.954e-06	3670	meta_filt_CTACK_noBMI.txt
rs135547	c	g	0.7011	0.1404	0.0254	3.124e-08	3670	meta_filt_CTACK_noBMI.txt
rs149007102	a	aag	0.0483	-0.4098	0.0566	4.602e-13	3670	meta_filt_CTACK_noBMI.txt
rs41274863	t	g	0.0664	-0.3922	0.0467	4.735e-17	3670	meta_filt_CTACK_noBMI.txt
rs56276589	t	c	0.0048	0.7607	0.1652	4.153e-06	3670	meta_filt_CTACK_noBMI.txt
rs141420735	t	c	0.0232	-0.4057	0.0785	2.361e-07	3670	meta_filt_CTACK_noBMI.txt
rs201422749	g	ggaa	0.0048	0.7617	0.1653	4.059e-06	3670	meta_filt_CTACK_noBMI.txt
rs72737118	a	g	0.066	-0.3823	0.0468	3.061e-16	3670	meta_filt_CTACK_noBMI.txt
rs6007904	a	g	0.5992	0.1148	0.0244	2.592e-06	3670	meta_filt_CTACK_noBMI.txt
rs764636	a	g	0.0048	0.7607	0.1652	4.149e-06	3670	meta_filt_CTACK_noBMI.txt
rs135568	a	c	0.2671	-0.1665	0.0266	3.709e-10	3670	meta_filt_CTACK_noBMI.txt
rs72960260	a	t	0.9952	-0.7602	0.1652	4.204e-06	3670	meta_filt_CTACK_noBMI.txt
rs7037232	t	c	0.0755	-0.3262	0.0439	1.13e-13	3670	meta_filt_CTACK_noBMI.txt
rs3808873	t	c	0.2219	0.1745	0.0284	7.95e-10	3670	meta_filt_CTACK_noBMI.txt
rs7987895	a	g	0.0423	0.2716	0.0586	3.503e-06	3670	meta_filt_CTACK_noBMI.txt
rs56259931	t	c	0.9943	-0.7372	0.1598	3.936e-06	3670	meta_filt_CTACK_noBMI.txt
rs72735293	a	g	0.0468	-0.359	0.0562	1.627e-10	3670	meta_filt_CTACK_noBMI.txt
rs184931484	a	g	0.0663	-0.3915	0.0467	5.417e-17	3670	meta_filt_CTACK_noBMI.txt
rs72733124	t	c	0.9685	0.3385	0.0673	4.895e-07	3670	meta_filt_CTACK_noBMI.txt
rs12552445	a	g	0.9577	0.4393	0.0574	1.968e-14	3670	meta_filt_CTACK_noBMI.txt
rs13056623	a	g	0.769	0.1607	0.0284	1.462e-08	3670	meta_filt_CTACK_noBMI.txt
rs72735289	t	g	0.0469	-0.3575	0.0561	1.927e-10	3670	meta_filt_CTACK_noBMI.txt
rs112420454	t	g	0.9577	-0.272	0.0586	3.419e-06	3670	meta_filt_CTACK_noBMI.txt
rs72735298	t	c	0.0468	-0.3599	0.0562	1.464e-10	3670	meta_filt_CTACK_noBMI.txt
rs199776964	a	ac	0.066	-0.3829	0.0468	2.793e-16	3670	meta_filt_CTACK_noBMI.txt
rs7985396	a	g	0.9577	-0.2716	0.0586	3.503e-06	3670	meta_filt_CTACK_noBMI.txt
rs35390401	t	c	0.2353	-0.1505	0.029	2.051e-07	3670	meta_filt_CTACK_noBMI.txt
rs117579366	a	g	0.0418	-0.4401	0.0576	2.258e-14	3670	meta_filt_CTACK_noBMI.txt
rs6007920	c	g	0.7748	0.1639	0.0285	8.48e-09	3670	meta_filt_CTACK_noBMI.txt
rs140452799	t	c	0.0196	-0.4378	0.0854	2.978e-07	3670	meta_filt_CTACK_noBMI.txt
rs114687381	a	g	0.0048	0.7617	0.1653	4.055e-06	3670	meta_filt_CTACK_noBMI.txt
rs1987234	t	c	0.9943	-0.7373	0.1598	3.94e-06	3670	meta_filt_CTACK_noBMI.txt
rs78403209	a	g	0.0418	-0.4401	0.0576	2.227e-14	3670	meta_filt_CTACK_noBMI.txt
rs77810318	t	c	0.0048	0.7601	0.1651	4.149e-06	3670	meta_filt_CTACK_noBMI.txt
rs72737166	t	c	0.0581	-0.3894	0.0511	2.396e-14	3670	meta_filt_CTACK_noBMI.txt
rs135572	t	g	0.77	0.1584	0.0284	2.528e-08	3670	meta_filt_CTACK_noBMI.txt
rs6008799	t	c	0.7582	0.1672	0.028	2.366e-09	3670	meta_filt_CTACK_noBMI.txt
rs2480560	t	g	0.9506	0.3525	0.0528	2.47e-11	3670	meta_filt_CTACK_noBMI.txt
rs6445536	a	g	0.0048	0.7602	0.1653	4.269e-06	3670	meta_filt_CTACK_noBMI.txt
rs80317929	a	c	0.1083	-0.4277	0.0373	1.73e-30	3670	meta_filt_CTACK_noBMI.txt
rs190297652	a	g	0.0048	0.7623	0.1653	4.025e-06	3670	meta_filt_CTACK_noBMI.txt
rs2492365	t	c	0.0495	-0.3526	0.0527	2.278e-11	3670	meta_filt_CTACK_noBMI.txt
rs10972195	a	c	0.225	0.1774	0.0281	2.837e-10	3670	meta_filt_CTACK_noBMI.txt
rs60415551	a	t	0.0057	0.7372	0.1598	3.934e-06	3670	meta_filt_CTACK_noBMI.txt
rs7647992	t	g	0.0057	0.7372	0.1598	3.954e-06	3670	meta_filt_CTACK_noBMI.txt
rs17355619	t	g	0.064	-0.4192	0.0479	2.038e-18	3670	meta_filt_CTACK_noBMI.txt
rs75039456	t	g	0.066	-0.3832	0.0468	2.641e-16	3670	meta_filt_CTACK_noBMI.txt
rs6762788	t	c	0.9951	-0.7592	0.1654	4.425e-06	3670	meta_filt_CTACK_noBMI.txt
rs867811	t	c	0.2949	0.1853	0.0259	7.698e-13	3670	meta_filt_CTACK_noBMI.txt
rs11147519	a	g	0.9577	-0.2716	0.0586	3.503e-06	3670	meta_filt_CTACK_noBMI.txt
rs188609034	a	g	0.0407	-0.4973	0.0644	1.198e-14	3670	meta_filt_CTACK_noBMI.txt
rs35781624	t	c	0.2348	-0.1488	0.0289	2.657e-07	3670	meta_filt_CTACK_noBMI.txt
rs145752174	a	aaaacaaacaaac	0.0057	0.7371	0.1598	3.952e-06	3670	meta_filt_CTACK_noBMI.txt
rs135562	t	c	0.2623	-0.1661	0.0266	4.183e-10	3670	meta_filt_CTACK_noBMI.txt
rs192710451	a	g	0.0048	0.7606	0.1653	4.183e-06	3670	meta_filt_CTACK_noBMI.txt
rs201319360	cctt	c	0.9404	0.2572	0.056	4.435e-06	3670	meta_filt_CTACK_noBMI.txt
rs12352811	c	g	0.0665	-0.3778	0.0466	4.865e-16	3670	meta_filt_CTACK_noBMI.txt
rs72735295	a	g	0.9531	0.3591	0.0561	1.527e-10	3670	meta_filt_CTACK_noBMI.txt
rs2077068	c	g	0.7357	0.1325	0.0283	2.764e-06	3670	meta_filt_CTACK_noBMI.txt
rs77167112	t	c	0.0359	-0.4675	0.0659	1.284e-12	3670	meta_filt_CTACK_noBMI.txt
rs7047619	t	c	0.9531	0.3575	0.0561	1.93e-10	3670	meta_filt_CTACK_noBMI.txt
rs72737109	a	g	0.9338	0.3821	0.0468	3.029e-16	3670	meta_filt_CTACK_noBMI.txt
rs56665533	a	c	0.9952	-0.7611	0.1652	4.059e-06	3670	meta_filt_CTACK_noBMI.txt
rs57298447	a	g	0.9943	-0.7372	0.1598	3.966e-06	3670	meta_filt_CTACK_noBMI.txt
rs62578137	t	c	0.2421	-0.1311	0.0286	4.658e-06	3670	meta_filt_CTACK_noBMI.txt
rs17269330	t	g	0.066	-0.3828	0.0468	2.82e-16	3670	meta_filt_CTACK_noBMI.txt
rs2480559	t	c	0.1773	-0.2486	0.0304	2.752e-16	3670	meta_filt_CTACK_noBMI.txt
rs115801090	a	g	0.0048	0.7665	0.1659	3.806e-06	3670	meta_filt_CTACK_noBMI.txt
rs58100002	t	c	0.9943	-0.7373	0.1598	3.94e-06	3670	meta_filt_CTACK_noBMI.txt
rs188183795	c	g	0.9877	0.5111	0.1093	2.918e-06	3670	meta_filt_CTACK_noBMI.txt
rs3808871	a	g	0.2311	0.1754	0.0281	4.278e-10	3670	meta_filt_CTACK_noBMI.txt
rs135575	t	c	0.222	-0.1671	0.0287	5.614e-09	3670	meta_filt_CTACK_noBMI.txt
rs181612199	t	c	0.9952	-0.7618	0.1653	4.056e-06	3670	meta_filt_CTACK_noBMI.txt
rs3176814	a	g	0.0641	-0.4213	0.0481	1.883e-18	3670	meta_filt_CTACK_noBMI.txt
rs72947589	a	t	0.0057	0.7372	0.1598	3.955e-06	3670	meta_filt_CTACK_noBMI.txt
rs142496102	ccagt	c	0.933	0.4016	0.0465	6.155e-18	3670	meta_filt_CTACK_noBMI.txt
rs35002421	a	ag	0.2406	-0.1685	0.028	1.838e-09	3670	meta_filt_CTACK_noBMI.txt
rs9695558	a	t	0.9528	0.3497	0.0559	4.096e-10	3670	meta_filt_CTACK_noBMI.txt
rs56960576	t	c	0.0048	0.7601	0.1651	4.149e-06	3670	meta_filt_CTACK_noBMI.txt
rs141199980	a	aactt	0.9952	-0.7601	0.1651	4.149e-06	3670	meta_filt_CTACK_noBMI.txt
rs117932939	t	c	0.09	0.1969	0.0422	3.089e-06	3670	meta_filt_CTACK_noBMI.txt
rs76478366	a	t	0.041	0.2763	0.0595	3.351e-06	3670	meta_filt_CTACK_noBMI.txt
rs188654671	t	c	0.9914	0.6444	0.1341	1.554e-06	3670	meta_filt_CTACK_noBMI.txt
rs59638016	t	c	0.0048	0.7607	0.1652	4.153e-06	3670	meta_filt_CTACK_noBMI.txt
rs142784846	t	c	0.0179	-0.4429	0.0898	8.209e-07	3670	meta_filt_CTACK_noBMI.txt
rs78259094	t	c	0.0411	0.2736	0.0594	4.101e-06	3670	meta_filt_CTACK_noBMI.txt
rs135554	a	t	0.7456	0.1629	0.0266	9.564e-10	3670	meta_filt_CTACK_noBMI.txt
rs7333937	t	c	0.0409	0.2764	0.0595	3.362e-06	3670	meta_filt_CTACK_noBMI.txt
rs60040519	t	c	0.9952	-0.7601	0.1651	4.149e-06	3670	meta_filt_CTACK_noBMI.txt
rs201271503	t	tg	0.1726	0.1549	0.0321	1.36e-06	3670	meta_filt_CTACK_noBMI.txt
rs147749551	t	c	0.0048	0.7601	0.1651	4.149e-06	3670	meta_filt_CTACK_noBMI.txt
rs116943377	a	g	0.0394	0.2878	0.0611	2.496e-06	3670	meta_filt_CTACK_noBMI.txt
rs4823547	a	g	0.6146	0.113	0.0247	4.634e-06	3670	meta_filt_CTACK_noBMI.txt
rs135555	c	g	0.2548	-0.1641	0.0267	8.107e-10	3670	meta_filt_CTACK_noBMI.txt
rs74686130	t	c	0.0048	0.7601	0.1651	4.149e-06	3670	meta_filt_CTACK_noBMI.txt
rs60823713	a	g	0.0057	0.7372	0.1598	3.934e-06	3670	meta_filt_CTACK_noBMI.txt
rs56837675	t	c	0.0048	0.7603	0.1652	4.173e-06	3670	meta_filt_CTACK_noBMI.txt
rs144448118	a	g	0.9918	0.619	0.1328	3.158e-06	3670	meta_filt_CTACK_noBMI.txt
rs928150	t	c	0.1226	-0.1873	0.0354	1.24e-07	3670	meta_filt_CTACK_noBMI.txt
rs10510759	a	g	0.9943	-0.7371	0.1598	3.953e-06	3670	meta_filt_CTACK_noBMI.txt
rs883934	a	g	0.0418	-0.4406	0.0577	2.145e-14	3670	meta_filt_CTACK_noBMI.txt
rs17052357	a	g	0.0057	0.7372	0.1598	3.966e-06	3670	meta_filt_CTACK_noBMI.txt
rs200033156	ctg	c	0.7735	-0.1772	0.0281	2.705e-10	3670	meta_filt_CTACK_noBMI.txt
rs117500816	a	t	0.9209	0.2087	0.0448	3.122e-06	3670	meta_filt_CTACK_noBMI.txt
rs148966487	t	c	0.0375	-0.4096	0.0625	5.787e-11	3670	meta_filt_CTACK_noBMI.txt
rs10814126	a	g	0.7794	-0.173	0.0285	1.276e-09	3670	meta_filt_CTACK_noBMI.txt
rs135549	t	c	0.5682	0.1129	0.0234	1.349e-06	3670	meta_filt_CTACK_noBMI.txt
rs77364997	t	c	0.0642	-0.2353	0.0484	1.146e-06	3670	meta_filt_CTACK_noBMI.txt
rs201861069	t	ta	0.9943	-0.7372	0.1598	3.966e-06	3670	meta_filt_CTACK_noBMI.txt
rs11790474	t	c	0.1739	0.1769	0.0311	1.212e-08	3670	meta_filt_CTACK_noBMI.txt
rs182451717	a	g	0.9952	-0.7606	0.1653	4.183e-06	3670	meta_filt_CTACK_noBMI.txt
rs934839	t	g	0.0057	0.7372	0.1598	3.966e-06	3670	meta_filt_CTACK_noBMI.txt
rs135545	t	c	0.2987	-0.1405	0.0254	3.1e-08	3670	meta_filt_CTACK_noBMI.txt
rs7988452	a	g	0.0423	0.2716	0.0586	3.498e-06	3670	meta_filt_CTACK_noBMI.txt
rs72735283	a	g	0.0639	-0.2442	0.0487	5.255e-07	3670	meta_filt_CTACK_noBMI.txt
rs11575577	t	ta	0.0671	-0.4042	0.0465	3.526e-18	3670	meta_filt_CTACK_noBMI.txt
rs135536	c	g	0.2546	-0.1605	0.0284	1.541e-08	3670	meta_filt_CTACK_noBMI.txt
rs73837804	c	g	0.0048	0.7601	0.1651	4.149e-06	3670	meta_filt_CTACK_noBMI.txt
rs28572185	t	c	0.9229	0.3313	0.0445	9.439e-14	3670	meta_filt_CTACK_noBMI.txt
rs2812357	t	c	0.3549	0.1622	0.0248	5.68e-11	3670	meta_filt_CTACK_noBMI.txt
rs114707129	a	g	0.9952	-0.7623	0.1653	4.025e-06	3670	meta_filt_CTACK_noBMI.txt
rs10972165	a	g	0.7688	-0.1754	0.0281	4.162e-10	3670	meta_filt_CTACK_noBMI.txt
rs79705974	a	g	0.0048	0.7601	0.1651	4.149e-06	3670	meta_filt_CTACK_noBMI.txt
rs5848956	g	gt	0.9943	-0.7372	0.1598	3.965e-06	3670	meta_filt_CTACK_noBMI.txt
rs72737176	c	g	0.059	-0.3846	0.0524	2.107e-13	3670	meta_filt_CTACK_noBMI.txt
rs72737103	t	c	0.935	0.3953	0.0477	1.087e-16	3670	meta_filt_CTACK_noBMI.txt
rs62557480	a	g	0.2218	0.1757	0.0284	5.854e-10	3670	meta_filt_CTACK_noBMI.txt
rs72193279	t	tggc	0.2633	-0.1675	0.0267	3.448e-10	3670	meta_filt_CTACK_noBMI.txt
rs60058353	a	g	0.9952	-0.7602	0.1652	4.204e-06	3670	meta_filt_CTACK_noBMI.txt
rs3739882	t	c	0.067	-0.4026	0.0465	4.737e-18	3670	meta_filt_CTACK_noBMI.txt
rs4056119	a	c	0.9581	-0.2732	0.0589	3.479e-06	3670	meta_filt_CTACK_noBMI.txt
rs57869735	a	c	0.9943	-0.7372	0.1598	3.966e-06	3670	meta_filt_CTACK_noBMI.txt
rs72735294	t	c	0.0468	-0.3587	0.0561	1.648e-10	3670	meta_filt_CTACK_noBMI.txt
rs186329844	a	t	0.9791	0.4182	0.0833	5.167e-07	3670	meta_filt_CTACK_noBMI.txt
rs58704839	a	g	0.2234	0.1752	0.0282	5.522e-10	3670	meta_filt_CTACK_noBMI.txt
rs191196669	a	g	0.0084	-0.6763	0.1314	2.659e-07	3670	meta_filt_CTACK_noBMI.txt
rs144912673	a	agagt	0.0057	0.7371	0.1598	3.957e-06	3670	meta_filt_CTACK_noBMI.txt
rs7334150	t	c	0.041	0.2823	0.0594	2.036e-06	3670	meta_filt_CTACK_noBMI.txt
rs148778217	c	g	0.0661	-0.3879	0.047	1.521e-16	3670	meta_filt_CTACK_noBMI.txt
rs80140864	t	c	0.0048	0.7602	0.1651	4.148e-06	3670	meta_filt_CTACK_noBMI.txt
rs7645785	t	c	0.9943	-0.7372	0.1598	3.946e-06	3670	meta_filt_CTACK_noBMI.txt
rs72735274	c	g	0.9358	0.2348	0.0484	1.196e-06	3670	meta_filt_CTACK_noBMI.txt
rs135548	a	g	0.7456	0.1628	0.0266	9.665e-10	3670	meta_filt_CTACK_noBMI.txt
rs60916588	c	g	0.0057	0.7374	0.1598	3.923e-06	3670	meta_filt_CTACK_noBMI.txt
rs183948790	t	c	0.9591	-0.274	0.0596	4.239e-06	3670	meta_filt_CTACK_noBMI.txt
rs10854859	a	g	0.2464	-0.1498	0.0293	3.049e-07	3670	meta_filt_CTACK_noBMI.txt
rs113076747	a	g	0.0423	0.2718	0.0586	3.463e-06	3670	meta_filt_CTACK_noBMI.txt
rs78863090	a	g	0.0235	-0.3845	0.0779	7.929e-07	3670	meta_filt_CTACK_noBMI.txt
rs9597781	a	c	0.9577	-0.2713	0.0586	3.589e-06	3670	meta_filt_CTACK_noBMI.txt
rs144430222	t	c	0.066	-0.3832	0.0468	2.669e-16	3670	meta_filt_CTACK_noBMI.txt
rs135564	a	g	0.2632	-0.1672	0.0267	3.593e-10	3670	meta_filt_CTACK_noBMI.txt
rs72735276	t	c	0.9358	0.2368	0.0484	1.001e-06	3670	meta_filt_CTACK_noBMI.txt
rs74417242	t	g	0.041	0.2756	0.0594	3.561e-06	3670	meta_filt_CTACK_noBMI.txt
rs111284000	a	g	0.9577	-0.2721	0.0586	3.411e-06	3670	meta_filt_CTACK_noBMI.txt
rs76252265	a	g	0.0056	0.8101	0.1758	4.055e-06	3670	meta_filt_CTACK_noBMI.txt
rs11792020	t	c	0.2223	0.1733	0.0284	9.774e-10	3670	meta_filt_CTACK_noBMI.txt
rs6008845	t	c	0.6068	0.1225	0.0243	4.641e-07	3670	meta_filt_CTACK_noBMI.txt
rs58725214	t	c	0.9943	-0.7373	0.1598	3.94e-06	3670	meta_filt_CTACK_noBMI.txt
rs135573	a	g	0.77	0.1584	0.0284	2.527e-08	3670	meta_filt_CTACK_noBMI.txt
rs135553	t	c	0.5639	0.1147	0.0235	1.007e-06	3670	meta_filt_CTACK_noBMI.txt
rs72729497	c	g	0.9877	0.5286	0.1148	4.101e-06	3670	meta_filt_CTACK_noBMI.txt
rs76395525	a	g	0.0118	0.5193	0.1081	1.553e-06	3670	meta_filt_CTACK_noBMI.txt
rs78314208	a	c	0.934	0.383	0.0468	2.742e-16	3670	meta_filt_CTACK_noBMI.txt
rs80332599	t	c	0.9952	-0.7601	0.1651	4.149e-06	3670	meta_filt_CTACK_noBMI.txt
rs116303454	a	g	0.0218	0.3754	0.081	3.579e-06	3670	meta_filt_CTACK_noBMI.txt
rs145864441	a	c	0.0664	-0.3927	0.0467	4.232e-17	3670	meta_filt_CTACK_noBMI.txt
rs2183215	c	g	0.9577	-0.272	0.0586	3.436e-06	3670	meta_filt_CTACK_noBMI.txt
rs11147520	a	g	0.9577	-0.2716	0.0586	3.505e-06	3670	meta_filt_CTACK_noBMI.txt
rs58564212	a	c	0.0049	0.7605	0.1655	4.329e-06	3670	meta_filt_CTACK_noBMI.txt
rs143622844	ct	c	0.2135	0.1386	0.0301	4.069e-06	3670	meta_filt_CTACK_noBMI.txt
rs140728965	t	c	0.0048	0.7601	0.1651	4.149e-06	3670	meta_filt_CTACK_noBMI.txt
rs72735301	t	c	0.9342	0.3896	0.0471	1.293e-16	3670	meta_filt_CTACK_noBMI.txt
rs143831999	t	c	0.0125	0.5241	0.1094	1.677e-06	3670	meta_filt_CTACK_noBMI.txt
rs7648016	t	c	0.9943	-0.7371	0.1598	3.952e-06	3670	meta_filt_CTACK_noBMI.txt
rs11147523	a	g	0.9577	-0.2716	0.0586	3.506e-06	3670	meta_filt_CTACK_noBMI.txt
rs9597769	a	t	0.042	0.2728	0.0588	3.539e-06	3670	meta_filt_CTACK_noBMI.txt
rs180890840	a	t	0.2062	0.1838	0.0297	5.764e-10	3670	meta_filt_CTACK_noBMI.txt
rs28591258	t	c	0.9578	-0.2716	0.0587	3.723e-06	3670	meta_filt_CTACK_noBMI.txt
rs144072067	a	g	0.9574	0.4451	0.0579	1.568e-14	3670	meta_filt_CTACK_noBMI.txt
rs117171045	a	c	0.042	-0.4393	0.0576	2.3e-14	3670	meta_filt_CTACK_noBMI.txt
rs141149221	a	aattttttat	0.0057	0.7372	0.1598	3.966e-06	3670	meta_filt_CTACK_noBMI.txt
rs6008843	t	c	0.2236	-0.1655	0.0285	6.262e-09	3670	meta_filt_CTACK_noBMI.txt
rs148568513	a	g	0.986	-0.4869	0.1052	3.715e-06	3670	meta_filt_CTACK_noBMI.txt
rs185761183	t	c	0.9952	-0.7696	0.1662	3.661e-06	3670	meta_filt_CTACK_noBMI.txt
rs74816409	t	c	0.0139	-0.5238	0.1019	2.755e-07	3670	meta_filt_CTACK_noBMI.txt
rs201448237	a	g	0.9833	0.4974	0.0968	2.808e-07	3670	meta_filt_CTACK_noBMI.txt
rs57319306	c	g	0.0057	0.7372	0.1598	3.936e-06	3670	meta_filt_CTACK_noBMI.txt
rs112705561	t	g	0.0661	-0.3811	0.0467	3.277e-16	3670	meta_filt_CTACK_noBMI.txt
rs143913459	a	g	0.0664	-0.3932	0.0467	3.78e-17	3670	meta_filt_CTACK_noBMI.txt
rs9591912	a	c	0.9577	-0.272	0.0586	3.43e-06	3670	meta_filt_CTACK_noBMI.txt
rs10814128	a	c	0.2311	0.1761	0.0281	3.482e-10	3670	meta_filt_CTACK_noBMI.txt
rs10972166	t	c	0.7793	-0.1731	0.0285	1.251e-09	3670	meta_filt_CTACK_noBMI.txt
rs2070075	t	c	0.0418	-0.44	0.0576	2.284e-14	3670	meta_filt_CTACK_noBMI.txt
rs6008800	t	g	0.7594	0.1684	0.028	1.861e-09	3670	meta_filt_CTACK_noBMI.txt
rs151151467	a	g	0.9583	0.4392	0.0577	2.725e-14	3670	meta_filt_CTACK_noBMI.txt
rs6780005	c	g	0.9943	-0.7372	0.1598	3.954e-06	3670	meta_filt_CTACK_noBMI.txt
rs75077631	g	gc	0.2626	-0.1244	0.0268	3.335e-06	3670	meta_filt_CTACK_noBMI.txt
rs113528713	a	g	0.0048	0.7605	0.1652	4.164e-06	3670	meta_filt_CTACK_noBMI.txt
rs77711437	t	g	0.9952	-0.7601	0.1651	4.149e-06	3670	meta_filt_CTACK_noBMI.txt
rs77101490	a	t	0.9579	0.4391	0.0574	2.011e-14	3670	meta_filt_CTACK_noBMI.txt
rs11147522	a	g	0.9577	-0.2716	0.0586	3.506e-06	3670	meta_filt_CTACK_noBMI.txt
rs57338032	a	g	0.8287	0.1443	0.0316	4.831e-06	3670	meta_filt_CTACK_noBMI.txt
rs60247384	t	c	0.3512	0.1128	0.0245	4.302e-06	3670	meta_filt_CTACK_noBMI.txt
rs60770874	t	c	0.9952	-0.7602	0.1652	4.159e-06	3670	meta_filt_CTACK_noBMI.txt
rs201349376	t	tagac	0.0497	-0.267	0.0569	2.658e-06	3670	meta_filt_CTACK_noBMI.txt
rs135560	t	c	0.7327	0.1653	0.0264	4.139e-10	3670	meta_filt_CTACK_noBMI.txt
rs135538	c	g	0.547	0.1132	0.0245	3.669e-06	3670	meta_filt_CTACK_noBMI.txt
rs11575579	t	g	0.0672	-0.4069	0.0465	2.122e-18	3670	meta_filt_CTACK_noBMI.txt
rs72737142	t	g	0.0639	-0.4127	0.0478	5.877e-18	3670	meta_filt_CTACK_noBMI.txt
rs12471365	t	c	0.0352	0.2994	0.0648	3.783e-06	3670	meta_filt_CTACK_noBMI.txt
rs147973737	c	g	0.0048	0.7601	0.1651	4.149e-06	3670	meta_filt_CTACK_noBMI.txt
rs72737151	a	g	0.0639	-0.4191	0.0479	2.082e-18	3670	meta_filt_CTACK_noBMI.txt
rs60311166	c	g	0.9943	-0.7372	0.1598	3.966e-06	3670	meta_filt_CTACK_noBMI.txt
rs72729450	t	c	0.0123	-0.5123	0.1094	2.814e-06	3670	meta_filt_CTACK_noBMI.txt
rs113071416	a	g	0.9952	-0.76	0.1658	4.54e-06	3670	meta_filt_CTACK_noBMI.txt
rs7983305	a	g	0.0454	0.2592	0.0567	4.859e-06	3670	meta_filt_CTACK_noBMI.txt
rs112347076	t	c	0.0057	0.7344	0.1597	4.231e-06	3670	meta_filt_CTACK_noBMI.txt
rs7619643	a	g	0.0049	0.7646	0.166	4.114e-06	3670	meta_filt_CTACK_noBMI.txt
rs5767213	a	g	0.3729	-0.1172	0.0247	2.156e-06	3670	meta_filt_CTACK_noBMI.txt
rs72737145	a	g	0.0337	-0.4269	0.0666	1.445e-10	3670	meta_filt_CTACK_noBMI.txt
rs76759198	t	c	0.0048	0.7601	0.1651	4.149e-06	3670	meta_filt_CTACK_noBMI.txt
rs78743003	t	g	0.0408	0.2788	0.0597	3.042e-06	3670	meta_filt_CTACK_noBMI.txt
rs7983515	a	g	0.0426	0.2703	0.0586	3.918e-06	3670	meta_filt_CTACK_noBMI.txt
rs148440338	t	tgtcttaaagtca	0.0422	-0.4384	0.0574	2.173e-14	3670	meta_filt_CTACK_noBMI.txt
rs72950430	a	c	0.9952	-0.7611	0.1652	4.059e-06	3670	meta_filt_CTACK_noBMI.txt
rs41274867	a	g	0.0669	-0.4019	0.0465	5.611e-18	3670	meta_filt_CTACK_noBMI.txt
rs28571935	c	g	0.9576	-0.2727	0.0585	3.182e-06	3670	meta_filt_CTACK_noBMI.txt
rs57946083	a	g	0.9952	-0.7605	0.1652	4.157e-06	3670	meta_filt_CTACK_noBMI.txt
rs3136658	t	c	0.2549	0.1716	0.0276	5.289e-10	3670	meta_filt_CTACK_noBMI.txt
rs3176823	t	c	0.064	-0.4194	0.0479	1.992e-18	3670	meta_filt_CTACK_noBMI.txt
rs2233873	t	c	0.9412	0.394	0.0504	5.691e-15	3670	meta_filt_CTACK_noBMI.txt
rs1106069	t	c	0.1221	-0.187	0.0355	1.397e-07	3670	meta_filt_CTACK_noBMI.txt
rs72950432	t	c	0.9952	-0.7611	0.1652	4.059e-06	3670	meta_filt_CTACK_noBMI.txt
rs191101411	c	g	0.9952	-0.7681	0.1661	3.738e-06	3670	meta_filt_CTACK_noBMI.txt
rs6007894	a	g	0.2528	-0.1477	0.0281	1.438e-07	3670	meta_filt_CTACK_noBMI.txt
rs3848863	c	g	0.235	-0.1516	0.029	1.793e-07	3670	meta_filt_CTACK_noBMI.txt
rs28555311	a	g	0.9578	-0.2722	0.0586	3.407e-06	3670	meta_filt_CTACK_noBMI.txt
rs913835	a	g	0.2309	0.1865	0.028	2.743e-11	3670	meta_filt_CTACK_noBMI.txt
rs72737119	a	c	0.066	-0.3827	0.0468	2.848e-16	3670	meta_filt_CTACK_noBMI.txt
rs199608939	ca	c	0.0048	0.7613	0.1652	4.084e-06	3670	meta_filt_CTACK_noBMI.txt
rs6780397	t	c	0.9952	-0.7603	0.1652	4.19e-06	3670	meta_filt_CTACK_noBMI.txt
rs6007895	a	t	0.7459	0.1518	0.028	6.018e-08	3670	meta_filt_CTACK_noBMI.txt
rs200618187	t	tc	0.041	0.2751	0.0594	3.688e-06	3670	meta_filt_CTACK_noBMI.txt
rs114577020	t	c	0.9952	-0.7601	0.1651	4.149e-06	3670	meta_filt_CTACK_noBMI.txt
rs73475368	a	g	0.0423	0.272	0.0586	3.419e-06	3670	meta_filt_CTACK_noBMI.txt
rs6769720	t	g	0.9952	-0.7603	0.1653	4.217e-06	3670	meta_filt_CTACK_noBMI.txt
rs115291674	t	c	0.0639	-0.4177	0.0479	2.688e-18	3670	meta_filt_CTACK_noBMI.txt
rs7990225	a	t	0.9577	-0.2716	0.0586	3.503e-06	3670	meta_filt_CTACK_noBMI.txt
rs135567	a	g	0.7321	0.1664	0.0265	3.605e-10	3670	meta_filt_CTACK_noBMI.txt
rs12551313	t	g	0.0417	-0.4398	0.0577	2.402e-14	3670	meta_filt_CTACK_noBMI.txt
rs200916760	t	tc	0.9943	-0.7372	0.1598	3.966e-06	3670	meta_filt_CTACK_noBMI.txt
rs111342018	a	g	0.0423	0.2715	0.0586	3.531e-06	3670	meta_filt_CTACK_noBMI.txt
rs6008801	c	g	0.7585	0.1664	0.028	2.823e-09	3670	meta_filt_CTACK_noBMI.txt
rs135556	t	c	0.7412	0.1619	0.0267	1.281e-09	3670	meta_filt_CTACK_noBMI.txt
rs9615111	t	c	0.2222	-0.1643	0.0287	1.097e-08	3670	meta_filt_CTACK_noBMI.txt
rs113976160	t	c	0.0423	0.2715	0.0586	3.531e-06	3670	meta_filt_CTACK_noBMI.txt
rs75713246	a	g	0.0057	0.7371	0.1598	3.952e-06	3670	meta_filt_CTACK_noBMI.txt
rs191871479	t	c	0.0189	-0.4252	0.0862	8.105e-07	3670	meta_filt_CTACK_noBMI.txt
rs135571	a	g	0.7802	0.1542	0.0297	2.148e-07	3670	meta_filt_CTACK_noBMI.txt
rs2070074	a	g	0.891	0.4401	0.0372	2.596e-32	3670	meta_filt_CTACK_noBMI.txt
rs114385783	a	g	0.0057	-0.7455	0.1626	4.562e-06	3670	meta_filt_CTACK_noBMI.txt
rs192392568	t	c	0.0048	0.7601	0.1651	4.148e-06	3670	meta_filt_CTACK_noBMI.txt
rs57977253	a	t	0.7761	-0.1737	0.0282	7.735e-10	3670	meta_filt_CTACK_noBMI.txt
rs79369160	a	g	0.0423	-0.437	0.0573	2.537e-14	3670	meta_filt_CTACK_noBMI.txt
rs7990035	a	g	0.9577	-0.2716	0.0586	3.503e-06	3670	meta_filt_CTACK_noBMI.txt
rs6476454	a	g	0.7788	-0.1729	0.0285	1.246e-09	3670	meta_filt_CTACK_noBMI.txt
rs56134416	c	g	0.0057	0.7372	0.1598	3.966e-06	3670	meta_filt_CTACK_noBMI.txt
rs34352067	t	c	0.0418	-0.4405	0.0577	2.156e-14	3670	meta_filt_CTACK_noBMI.txt
rs187051206	c	g	0.9924	0.6347	0.1381	4.309e-06	3670	meta_filt_CTACK_noBMI.txt
rs78059582	t	c	0.9952	-0.7601	0.1651	4.149e-06	3670	meta_filt_CTACK_noBMI.txt
rs58409398	c	g	0.0048	0.7601	0.1651	4.149e-06	3670	meta_filt_CTACK_noBMI.txt
rs135570	a	g	0.5702	0.1165	0.0237	8.98e-07	3670	meta_filt_CTACK_noBMI.txt
rs183793563	t	c	0.0057	0.7372	0.1598	3.954e-06	3670	meta_filt_CTACK_noBMI.txt
rs77798131	c	g	0.0469	-0.359	0.0561	1.546e-10	3670	meta_filt_CTACK_noBMI.txt
rs135542	t	c	0.7451	0.1633	0.0266	8.904e-10	3670	meta_filt_CTACK_noBMI.txt
rs62557478	c	g	0.7702	-0.174	0.0282	6.822e-10	3670	meta_filt_CTACK_noBMI.txt
rs141331414	a	g	0.0914	0.1977	0.0415	1.886e-06	3670	meta_filt_CTACK_noBMI.txt
rs8001801	c	g	0.0419	0.2735	0.0589	3.419e-06	3670	meta_filt_CTACK_noBMI.txt
rs199951584	a	ac	0.0423	0.2721	0.0586	3.411e-06	3670	meta_filt_CTACK_noBMI.txt
rs61220667	t	g	0.9952	-0.76	0.1651	4.158e-06	3670	meta_filt_CTACK_noBMI.txt
rs17350527	c	g	0.9082	-0.1927	0.0406	2.139e-06	3670	meta_filt_CTACK_noBMI.txt
rs57789542	t	c	0.9951	-0.7687	0.1659	3.575e-06	3670	meta_filt_CTACK_noBMI.txt
rs13061075	a	t	0.0135	-0.541	0.1143	2.221e-06	3670	meta_filt_CTACK_noBMI.txt
rs10972162	t	g	0.2312	0.1752	0.0281	4.375e-10	3670	meta_filt_CTACK_noBMI.txt
rs76093916	t	c	0.0421	-0.4389	0.0574	2.065e-14	3670	meta_filt_CTACK_noBMI.txt
rs57560655	a	g	0.0057	0.7372	0.1598	3.939e-06	3670	meta_filt_CTACK_noBMI.txt
rs111533998	a	atgacctc	0.7786	-0.1728	0.0284	1.207e-09	3670	meta_filt_CTACK_noBMI.txt
rs72737115	a	c	0.0661	-0.3825	0.0468	2.936e-16	3670	meta_filt_CTACK_noBMI.txt
rs41274859	a	g	0.0469	-0.3574	0.0562	1.958e-10	3670	meta_filt_CTACK_noBMI.txt
rs145111967	t	c	0.0265	-0.4372	0.0733	2.475e-09	3670	meta_filt_CTACK_noBMI.txt
rs55764737	t	c	0.9846	0.5424	0.0967	2.012e-08	3670	meta_filt_CTACK_noBMI.txt
rs135551	a	g	0.2578	-0.1613	0.0265	1.084e-09	3670	meta_filt_CTACK_noBMI.txt
rs72737124	a	c	0.934	0.3831	0.0468	2.695e-16	3670	meta_filt_CTACK_noBMI.txt
rs72731298	t	c	0.0316	-0.3368	0.0672	5.323e-07	3670	meta_filt_CTACK_noBMI.txt
rs77630917	t	c	0.0197	-0.4379	0.0855	3.033e-07	3670	meta_filt_CTACK_noBMI.txt
rs78060173	t	c	0.0659	-0.3889	0.047	1.379e-16	3670	meta_filt_CTACK_noBMI.txt
rs72960237	a	g	0.0048	0.7605	0.1652	4.165e-06	3670	meta_filt_CTACK_noBMI.txt
rs200671692	g	gt	0.0423	0.2722	0.0586	3.406e-06	3670	meta_filt_CTACK_noBMI.txt
rs10814131	a	g	0.9505	0.3525	0.0527	2.282e-11	3670	meta_filt_CTACK_noBMI.txt
rs135574	a	c	0.2266	-0.1642	0.0284	7.819e-09	3670	meta_filt_CTACK_noBMI.txt
rs118143762	a	g	0.0417	-0.4396	0.0577	2.511e-14	3670	meta_filt_CTACK_noBMI.txt
rs80214269	t	c	0.0048	0.7617	0.1654	4.099e-06	3670	meta_filt_CTACK_noBMI.txt
rs188795046	a	g	0.0179	-0.4437	0.0897	7.585e-07	3670	meta_filt_CTACK_noBMI.txt
rs3802428	a	c	0.0472	-0.3489	0.0559	4.461e-10	3670	meta_filt_CTACK_noBMI.txt
rs135550	t	c	0.7418	0.1617	0.0265	1.008e-09	3670	meta_filt_CTACK_noBMI.txt
rs149305355	cag	c	0.9952	-0.7601	0.1651	4.149e-06	3670	meta_filt_CTACK_noBMI.txt
rs60256157	t	c	0.9952	-0.7601	0.1651	4.149e-06	3670	meta_filt_CTACK_noBMI.txt
rs78014137	t	c	0.9952	-0.7617	0.1653	4.055e-06	3670	meta_filt_CTACK_noBMI.txt
rs116871507	a	t	0.0791	-0.2086	0.0448	3.16e-06	3670	meta_filt_CTACK_noBMI.txt
rs186040878	t	c	0.0047	0.8159	0.1757	3.441e-06	3670	meta_filt_CTACK_noBMI.txt
rs11709500	a	g	0.3238	0.0843	0.0168	5.446e-07	8197	meta_filt_EOTAXIN_noBMI.txt
rs6467885	t	c	0.074	0.1618	0.0302	8.305e-08	8197	meta_filt_EOTAXIN_noBMI.txt
rs165168	a	g	0.886	0.1137	0.0246	3.835e-06	8197	meta_filt_EOTAXIN_noBMI.txt
rs734969	t	c	0.6891	0.1374	0.0171	8.516e-16	8197	meta_filt_EOTAXIN_noBMI.txt
rs165169	a	g	0.886	0.1137	0.0246	3.83e-06	8197	meta_filt_EOTAXIN_noBMI.txt
rs138580578	t	ta	0.1173	-0.1419	0.0248	1.124e-08	8197	meta_filt_EOTAXIN_noBMI.txt
rs17238798	a	g	0.3252	0.0876	0.0168	1.809e-07	8197	meta_filt_EOTAXIN_noBMI.txt
rs2253114	t	g	0.7477	-0.0901	0.018	5.217e-07	8197	meta_filt_EOTAXIN_noBMI.txt
rs35215590	a	at	0.8877	0.1183	0.0249	2.03e-06	8197	meta_filt_EOTAXIN_noBMI.txt
rs4128725	t	c	0.8874	0.1386	0.025	2.948e-08	8197	meta_filt_EOTAXIN_noBMI.txt
rs7634822	c	g	0.7798	-0.09	0.0189	2.007e-06	8197	meta_filt_EOTAXIN_noBMI.txt
rs13096498	a	g	0.7423	0.1325	0.0181	2.172e-13	8197	meta_filt_EOTAXIN_noBMI.txt
rs199822037	t	tagac	0.8379	0.1098	0.0224	9.793e-07	8197	meta_filt_EOTAXIN_noBMI.txt
rs66948532	t	c	0.7891	0.0879	0.0192	4.725e-06	8197	meta_filt_EOTAXIN_noBMI.txt
rs9964685	a	g	0.2101	-0.088	0.0192	4.618e-06	8197	meta_filt_EOTAXIN_noBMI.txt
rs10221400	t	c	0.2078	-0.0908	0.0193	2.47e-06	8197	meta_filt_EOTAXIN_noBMI.txt
rs12118628	a	g	0.1126	-0.1387	0.025	2.892e-08	8197	meta_filt_EOTAXIN_noBMI.txt
rs9965390	a	g	0.7922	0.0908	0.0193	2.534e-06	8197	meta_filt_EOTAXIN_noBMI.txt
rs476315	t	g	0.886	0.1136	0.0246	3.951e-06	8197	meta_filt_EOTAXIN_noBMI.txt
rs74994367	t	c	0.1139	-0.1134	0.0246	4.08e-06	8197	meta_filt_EOTAXIN_noBMI.txt
rs4683346	t	c	0.7102	0.1476	0.0173	1.277e-17	8197	meta_filt_EOTAXIN_noBMI.txt
rs11129977	c	g	0.7425	0.1332	0.0181	1.674e-13	8197	meta_filt_EOTAXIN_noBMI.txt
rs1188920	a	g	0.8858	0.1139	0.0246	3.772e-06	8197	meta_filt_EOTAXIN_noBMI.txt
rs143980361	t	g	0.2102	-0.0881	0.0193	4.713e-06	8197	meta_filt_EOTAXIN_noBMI.txt
rs4682858	a	t	0.2636	-0.1424	0.0178	1.176e-15	8197	meta_filt_EOTAXIN_noBMI.txt
rs6968020	t	g	0.9285	-0.1581	0.0308	2.967e-07	8197	meta_filt_EOTAXIN_noBMI.txt
rs34435581	t	c	0.8337	0.0995	0.0211	2.348e-06	8197	meta_filt_EOTAXIN_noBMI.txt
rs60075014	t	c	0.0604	-0.1688	0.0356	2.078e-06	8197	meta_filt_EOTAXIN_noBMI.txt
rs7614670	a	g	0.3116	-0.1382	0.0171	6.174e-16	8197	meta_filt_EOTAXIN_noBMI.txt
rs73085372	a	g	0.6536	-0.0953	0.0169	1.736e-08	8197	meta_filt_EOTAXIN_noBMI.txt
rs141371680	c	g	0.7899	0.088	0.0192	4.636e-06	8197	meta_filt_EOTAXIN_noBMI.txt
rs6695441	c	g	0.7167	0.0836	0.0176	2.1e-06	8197	meta_filt_EOTAXIN_noBMI.txt
rs2828756	t	c	0.2423	0.0904	0.0184	9.278e-07	8197	meta_filt_EOTAXIN_noBMI.txt
rs10157553	t	c	0.886	0.1138	0.0246	3.792e-06	8197	meta_filt_EOTAXIN_noBMI.txt
rs1860189	a	g	0.8343	0.0971	0.0211	4.247e-06	8197	meta_filt_EOTAXIN_noBMI.txt
rs9962210	a	g	0.789	0.0922	0.0193	1.695e-06	8197	meta_filt_EOTAXIN_noBMI.txt
rs2462944	t	c	0.8879	0.1173	0.0249	2.497e-06	8197	meta_filt_EOTAXIN_noBMI.txt
rs9878145	t	c	0.3307	-0.1528	0.0171	4.529e-19	8197	meta_filt_EOTAXIN_noBMI.txt
rs77807335	a	c	0.1139	-0.1133	0.0246	4.156e-06	8197	meta_filt_EOTAXIN_noBMI.txt
rs66915117	a	g	0.2394	-0.14	0.0185	4.043e-14	8197	meta_filt_EOTAXIN_noBMI.txt
rs61821493	a	t	0.2394	0.0984	0.0185	1.081e-07	8197	meta_filt_EOTAXIN_noBMI.txt
rs3027001	t	c	0.219	0.0906	0.0193	2.598e-06	8197	meta_filt_EOTAXIN_noBMI.txt
rs1146428	a	g	0.1116	-0.1184	0.0249	1.981e-06	8197	meta_filt_EOTAXIN_noBMI.txt
rs6567073	t	c	0.7911	0.0911	0.0193	2.399e-06	8197	meta_filt_EOTAXIN_noBMI.txt
rs77500242	c	g	0.6984	0.1435	0.0172	7.294e-17	8197	meta_filt_EOTAXIN_noBMI.txt
rs10651771	a	atc	0.7881	0.089	0.0192	3.56e-06	8197	meta_filt_EOTAXIN_noBMI.txt
rs497697	a	c	0.8861	0.1135	0.0246	3.962e-06	8197	meta_filt_EOTAXIN_noBMI.txt
rs6441998	a	g	0.1977	0.0935	0.0197	2.138e-06	8197	meta_filt_EOTAXIN_noBMI.txt
rs77304629	t	c	0.1139	-0.1134	0.0246	4.081e-06	8197	meta_filt_EOTAXIN_noBMI.txt
rs3823884	a	c	0.7525	0.0912	0.0181	5.002e-07	8197	meta_filt_EOTAXIN_noBMI.txt
rs4269772	t	c	0.8402	0.1225	0.0215	1.168e-08	8197	meta_filt_EOTAXIN_noBMI.txt
rs12075	a	g	0.5229	0.1692	0.0155	1.211e-27	8197	meta_filt_EOTAXIN_noBMI.txt
rs1188908	a	c	0.8877	0.1178	0.0249	2.293e-06	8197	meta_filt_EOTAXIN_noBMI.txt
rs1896564	t	c	0.428	0.1307	0.0161	5.006e-16	8197	meta_filt_EOTAXIN_noBMI.txt
rs11713172	t	c	0.3235	0.0818	0.0168	1.167e-06	8197	meta_filt_EOTAXIN_noBMI.txt
rs201877669	g	gat	0.9338	-0.1485	0.0318	2.983e-06	8197	meta_filt_EOTAXIN_noBMI.txt
rs717741	a	c	0.1121	-0.1173	0.0249	2.508e-06	8197	meta_filt_EOTAXIN_noBMI.txt
rs114460080	t	c	0.1139	-0.114	0.0246	3.646e-06	8197	meta_filt_EOTAXIN_noBMI.txt
rs10221403	a	c	0.2078	-0.0908	0.0193	2.471e-06	8197	meta_filt_EOTAXIN_noBMI.txt
rs3888652	a	g	0.2959	0.09	0.0177	3.692e-07	8197	meta_filt_EOTAXIN_noBMI.txt
rs7611888	t	c	0.7364	0.1425	0.0178	1.068e-15	8197	meta_filt_EOTAXIN_noBMI.txt
rs9838388	t	c	0.3246	0.0814	0.0169	1.558e-06	8197	meta_filt_EOTAXIN_noBMI.txt
rs704898	a	g	0.2598	-0.143	0.018	1.905e-15	8197	meta_filt_EOTAXIN_noBMI.txt
rs190198015	t	c	0.0108	0.4327	0.0785	3.502e-08	8197	meta_filt_EOTAXIN_noBMI.txt
rs148198222	t	c	0.7116	0.1492	0.0173	6.174e-18	8197	meta_filt_EOTAXIN_noBMI.txt
rs62242981	a	g	0.8179	-0.1159	0.0206	1.943e-08	8197	meta_filt_EOTAXIN_noBMI.txt
rs79433881	t	c	0.1126	-0.1388	0.025	2.855e-08	8197	meta_filt_EOTAXIN_noBMI.txt
rs3919627	a	g	0.3343	-0.1604	0.0166	5.109e-22	8197	meta_filt_EOTAXIN_noBMI.txt
rs1896565	a	g	0.5109	-0.1312	0.0158	1.208e-16	8197	meta_filt_EOTAXIN_noBMI.txt
rs34147072	c	g	0.8337	0.0995	0.0211	2.358e-06	8197	meta_filt_EOTAXIN_noBMI.txt
rs6782275	t	c	0.738	0.1154	0.0183	2.926e-10	8197	meta_filt_EOTAXIN_noBMI.txt
rs165157	t	c	0.114	-0.1137	0.0246	3.815e-06	8197	meta_filt_EOTAXIN_noBMI.txt
rs78663390	a	c	0.3165	0.078	0.0168	3.62e-06	8197	meta_filt_EOTAXIN_noBMI.txt
rs4682866	a	t	0.7119	0.1494	0.0173	5.98e-18	8197	meta_filt_EOTAXIN_noBMI.txt
rs1744543	t	c	0.1139	-0.1135	0.0246	3.994e-06	8197	meta_filt_EOTAXIN_noBMI.txt
rs35293369	t	ta	0.7476	0.1356	0.0183	1.22e-13	8197	meta_filt_EOTAXIN_noBMI.txt
rs12034703	t	c	0.0864	-0.1335	0.0282	2.301e-06	8197	meta_filt_EOTAXIN_noBMI.txt
rs946075	c	g	0.1123	-0.1183	0.0249	2.014e-06	8197	meta_filt_EOTAXIN_noBMI.txt
rs188982570	a	t	0.9891	-0.4269	0.0783	4.898e-08	8197	meta_filt_EOTAXIN_noBMI.txt
rs3846060	a	c	0.2991	-0.114	0.0175	7.144e-11	8197	meta_filt_EOTAXIN_noBMI.txt
rs3109748	t	c	0.1123	-0.1179	0.0249	2.27e-06	8197	meta_filt_EOTAXIN_noBMI.txt
rs4683349	a	c	0.7584	0.1522	0.0189	8.049e-16	8197	meta_filt_EOTAXIN_noBMI.txt
rs239951	t	g	0.2423	-0.0931	0.0187	6.096e-07	8197	meta_filt_EOTAXIN_noBMI.txt
rs144458257	t	c	0.2059	-0.0924	0.0195	2.211e-06	8197	meta_filt_EOTAXIN_noBMI.txt
rs17030478	a	g	0.7117	0.1487	0.0173	7.759e-18	8197	meta_filt_EOTAXIN_noBMI.txt
rs17131246	t	c	0.8861	0.1133	0.0246	4.153e-06	8197	meta_filt_EOTAXIN_noBMI.txt
rs10489799	a	g	0.1139	-0.1134	0.0246	4.071e-06	8197	meta_filt_EOTAXIN_noBMI.txt
rs4682859	a	g	0.7373	0.1422	0.0178	1.289e-15	8197	meta_filt_EOTAXIN_noBMI.txt
rs150710598	a	g	0.2081	-0.0884	0.0194	4.978e-06	8197	meta_filt_EOTAXIN_noBMI.txt
rs72713693	c	g	0.1597	-0.122	0.0215	1.368e-08	8197	meta_filt_EOTAXIN_noBMI.txt
rs4682856	a	c	0.3271	0.0873	0.0169	2.234e-07	8197	meta_filt_EOTAXIN_noBMI.txt
rs79722574	t	c	0.1422	-0.1092	0.0227	1.497e-06	8197	meta_filt_EOTAXIN_noBMI.txt
rs704891	t	c	0.2596	-0.143	0.018	1.781e-15	8197	meta_filt_EOTAXIN_noBMI.txt
rs239957	a	g	0.7523	0.0892	0.0182	9.132e-07	8197	meta_filt_EOTAXIN_noBMI.txt
rs1188902	a	g	0.1122	-0.1174	0.0249	2.459e-06	8197	meta_filt_EOTAXIN_noBMI.txt
rs4683340	t	c	0.339	-0.1595	0.0166	7.681e-22	8197	meta_filt_EOTAXIN_noBMI.txt
rs11265193	t	g	0.1126	-0.1386	0.025	2.947e-08	8197	meta_filt_EOTAXIN_noBMI.txt
rs9319945	a	g	0.2078	-0.0908	0.0193	2.479e-06	8197	meta_filt_EOTAXIN_noBMI.txt
rs1188952	a	g	0.1142	-0.1139	0.0246	3.732e-06	8197	meta_filt_EOTAXIN_noBMI.txt
rs6442057	a	g	0.3245	0.086	0.0168	3.304e-07	8197	meta_filt_EOTAXIN_noBMI.txt
rs7231030	a	c	0.7919	0.0903	0.0193	2.709e-06	8197	meta_filt_EOTAXIN_noBMI.txt
rs72090315	t	tatc	0.8876	0.1185	0.0249	1.976e-06	8197	meta_filt_EOTAXIN_noBMI.txt
rs4326616	a	g	0.1126	-0.1392	0.025	2.627e-08	8197	meta_filt_EOTAXIN_noBMI.txt
rs630809	a	g	0.8861	0.1134	0.0246	4.071e-06	8197	meta_filt_EOTAXIN_noBMI.txt
rs12035635	t	c	0.1126	-0.1386	0.025	2.944e-08	8197	meta_filt_EOTAXIN_noBMI.txt
rs9880635	t	g	0.3386	0.0899	0.0166	6.505e-08	8197	meta_filt_EOTAXIN_noBMI.txt
rs521640	a	g	0.8861	0.1135	0.0246	3.99e-06	8197	meta_filt_EOTAXIN_noBMI.txt
rs139660414	t	c	0.206	-0.0923	0.0195	2.271e-06	8197	meta_filt_EOTAXIN_noBMI.txt
rs609627	c	g	0.114	-0.1134	0.0246	4.012e-06	8197	meta_filt_EOTAXIN_noBMI.txt
rs78303341	t	c	0.1139	-0.1134	0.0246	4.062e-06	8197	meta_filt_EOTAXIN_noBMI.txt
rs11662407	a	g	0.2106	-0.088	0.0192	4.626e-06	8197	meta_filt_EOTAXIN_noBMI.txt
rs13078406	a	g	0.3698	0.1529	0.0163	7.78e-21	8197	meta_filt_EOTAXIN_noBMI.txt
rs11129980	t	g	0.2883	-0.1486	0.0173	7.918e-18	8197	meta_filt_EOTAXIN_noBMI.txt
rs4682861	a	g	0.7324	0.1404	0.0177	2.555e-15	8197	meta_filt_EOTAXIN_noBMI.txt
rs4619820	a	g	0.1925	0.1109	0.0204	5.662e-08	8197	meta_filt_EOTAXIN_noBMI.txt
rs1766166	t	c	0.1121	-0.1173	0.0249	2.513e-06	8197	meta_filt_EOTAXIN_noBMI.txt
rs112660480	a	attgc	0.6791	-0.0812	0.017	1.851e-06	8197	meta_filt_EOTAXIN_noBMI.txt
rs79650461	t	c	0.0511	0.3319	0.0367	1.538e-19	8197	meta_filt_EOTAXIN_noBMI.txt
rs1188914	c	g	0.112	-0.1171	0.0249	2.57e-06	8197	meta_filt_EOTAXIN_noBMI.txt
rs1201412	t	g	0.1119	-0.1168	0.0249	2.842e-06	8197	meta_filt_EOTAXIN_noBMI.txt
rs2814773	t	c	0.7477	-0.0901	0.018	5.174e-07	8197	meta_filt_EOTAXIN_noBMI.txt
rs56690455	a	at	0.2077	-0.0907	0.0193	2.486e-06	8197	meta_filt_EOTAXIN_noBMI.txt
rs4521280	a	t	0.1925	0.1113	0.0204	5.071e-08	8197	meta_filt_EOTAXIN_noBMI.txt
rs4683337	a	t	0.7327	0.1401	0.0177	2.834e-15	8197	meta_filt_EOTAXIN_noBMI.txt
rs2471733	t	c	0.8879	0.1174	0.0249	2.477e-06	8197	meta_filt_EOTAXIN_noBMI.txt
rs1860188	t	c	0.1657	-0.0971	0.0211	4.233e-06	8197	meta_filt_EOTAXIN_noBMI.txt
rs6970107	t	c	0.1152	0.1285	0.0268	1.65e-06	8197	meta_filt_EOTAXIN_noBMI.txt
rs7228253	c	g	0.2081	-0.0885	0.0194	4.801e-06	8197	meta_filt_EOTAXIN_noBMI.txt
rs3111313	a	g	0.3565	-0.1112	0.0164	1.298e-11	8197	meta_filt_EOTAXIN_noBMI.txt
rs74228356	a	g	0.8861	0.1131	0.0246	4.281e-06	8197	meta_filt_EOTAXIN_noBMI.txt
rs75426604	a	c	0.0876	-0.1371	0.0291	2.397e-06	8197	meta_filt_EOTAXIN_noBMI.txt
rs200011780	t	tatataaaa	0.2598	-0.1436	0.018	1.371e-15	8197	meta_filt_EOTAXIN_noBMI.txt
rs7243866	t	c	0.2036	-0.0922	0.0197	2.741e-06	8197	meta_filt_EOTAXIN_noBMI.txt
rs2157329	t	c	0.6154	0.0742	0.0162	4.556e-06	8197	meta_filt_EOTAXIN_noBMI.txt
rs3109749	a	c	0.8877	0.1179	0.0249	2.271e-06	8197	meta_filt_EOTAXIN_noBMI.txt
rs35807837	t	c	0.2501	-0.1335	0.0182	2.232e-13	8197	meta_filt_EOTAXIN_noBMI.txt
rs187131	c	g	0.8902	0.1264	0.0253	5.742e-07	8197	meta_filt_EOTAXIN_noBMI.txt
rs339664	a	g	0.6104	0.1298	0.0161	7.99e-16	8197	meta_filt_EOTAXIN_noBMI.txt
rs28619949	t	c	0.2077	-0.0907	0.0193	2.457e-06	8197	meta_filt_EOTAXIN_noBMI.txt
rs1129844	a	g	0.1663	-0.0997	0.0211	2.215e-06	8197	meta_filt_EOTAXIN_noBMI.txt
rs7550207	t	c	0.7785	-0.0904	0.0187	1.29e-06	8197	meta_filt_EOTAXIN_noBMI.txt
rs2228468	a	c	0.6506	0.1597	0.0164	2.691e-22	8197	meta_filt_EOTAXIN_noBMI.txt
rs73085333	t	c	0.348	-0.1077	0.0166	8.966e-11	8197	meta_filt_EOTAXIN_noBMI.txt
rs4637321	a	g	0.1983	0.0983	0.02	8.511e-07	8197	meta_filt_EOTAXIN_noBMI.txt
rs75883348	a	t	0.1139	-0.1134	0.0246	4.067e-06	8197	meta_filt_EOTAXIN_noBMI.txt
rs11087905	a	c	0.3778	0.0954	0.0188	4.07e-07	8197	meta_filt_EOTAXIN_noBMI.txt
rs35079547	ct	c	0.7478	-0.0902	0.018	5.182e-07	8197	meta_filt_EOTAXIN_noBMI.txt
rs28642819	a	t	0.2077	-0.0907	0.0193	2.457e-06	8197	meta_filt_EOTAXIN_noBMI.txt
rs11265231	a	g	0.8422	0.1227	0.0216	1.357e-08	8197	meta_filt_EOTAXIN_noBMI.txt
rs79171457	a	c	0.114	-0.1133	0.0246	4.1e-06	8197	meta_filt_EOTAXIN_noBMI.txt
rs655708	a	c	0.886	0.1135	0.0246	3.925e-06	8197	meta_filt_EOTAXIN_noBMI.txt
rs1677587	t	g	0.1123	-0.1179	0.0249	2.279e-06	8197	meta_filt_EOTAXIN_noBMI.txt
rs3027031	c	g	0.932	-0.1452	0.0314	3.783e-06	8197	meta_filt_EOTAXIN_noBMI.txt
rs141566991	ca	c	0.6667	0.1602	0.0167	6.747e-22	8197	meta_filt_EOTAXIN_noBMI.txt
rs2888271	t	g	0.3012	-0.144	0.0172	6.381e-17	8197	meta_filt_EOTAXIN_noBMI.txt
rs55946409	a	g	0.6301	-0.1523	0.0163	1.05e-20	8197	meta_filt_EOTAXIN_noBMI.txt
rs60929086	a	g	0.1139	-0.1135	0.0246	3.969e-06	8197	meta_filt_EOTAXIN_noBMI.txt
rs148422458	a	c	0.7944	0.0919	0.0195	2.544e-06	8197	meta_filt_EOTAXIN_noBMI.txt
rs559265	a	g	0.8861	0.1135	0.0246	3.99e-06	8197	meta_filt_EOTAXIN_noBMI.txt
rs2462945	t	c	0.8879	0.1174	0.0249	2.485e-06	8197	meta_filt_EOTAXIN_noBMI.txt
rs2852715	a	g	0.2522	0.0902	0.018	5.164e-07	8197	meta_filt_EOTAXIN_noBMI.txt
rs35275677	a	ac	0.112	-0.1172	0.0249	2.57e-06	8197	meta_filt_EOTAXIN_noBMI.txt
rs4990110	t	g	0.8336	0.1263	0.0212	2.393e-09	8197	meta_filt_EOTAXIN_noBMI.txt
rs11923822	c	g	0.7498	0.1328	0.0182	2.886e-13	8197	meta_filt_EOTAXIN_noBMI.txt
rs12045356	t	g	0.8421	0.1302	0.0216	1.716e-09	8197	meta_filt_EOTAXIN_noBMI.txt
rs6788947	a	t	0.5185	-0.1322	0.0158	6.172e-17	8197	meta_filt_EOTAXIN_noBMI.txt
rs61999306	t	c	0.9849	-0.3336	0.0673	7.178e-07	8197	meta_filt_EOTAXIN_noBMI.txt
rs339676	a	g	0.3891	-0.1302	0.0161	6.487e-16	8197	meta_filt_EOTAXIN_noBMI.txt
rs76724585	t	ta	0.886	0.1138	0.0246	3.793e-06	8197	meta_filt_EOTAXIN_noBMI.txt
rs6441981	a	c	0.1924	0.1112	0.0204	5.161e-08	8197	meta_filt_EOTAXIN_noBMI.txt
rs4683182	a	g	0.2201	0.0886	0.0189	2.606e-06	8197	meta_filt_EOTAXIN_noBMI.txt
rs4682860	a	g	0.4593	0.1331	0.0157	2.79e-17	8197	meta_filt_EOTAXIN_noBMI.txt
rs116104576	t	c	0.0374	0.3416	0.0427	1.21e-15	8197	meta_filt_EOTAXIN_noBMI.txt
rs6779561	t	c	0.2574	-0.1336	0.0181	1.341e-13	8197	meta_filt_EOTAXIN_noBMI.txt
rs143563047	a	t	0.2098	-0.088	0.0192	4.819e-06	8197	meta_filt_EOTAXIN_noBMI.txt
rs74637713	a	g	0.8861	0.1137	0.0246	3.901e-06	8197	meta_filt_EOTAXIN_noBMI.txt
rs239959	c	g	0.7526	0.0896	0.0182	8.132e-07	8197	meta_filt_EOTAXIN_noBMI.txt
rs202218428	a	ac	0.7773	0.1311	0.0192	7.921e-12	8197	meta_filt_EOTAXIN_noBMI.txt
rs11129976	a	g	0.2576	-0.133	0.0181	1.748e-13	8197	meta_filt_EOTAXIN_noBMI.txt
rs7798565	a	g	0.6836	-0.077	0.0168	4.859e-06	8197	meta_filt_EOTAXIN_noBMI.txt
rs2475831	c	g	0.8859	0.1139	0.0246	3.772e-06	8197	meta_filt_EOTAXIN_noBMI.txt
rs149783572	a	g	0.1125	-0.1391	0.025	2.743e-08	8197	meta_filt_EOTAXIN_noBMI.txt
rs11265180	c	g	0.1173	-0.1419	0.0248	1.124e-08	8197	meta_filt_EOTAXIN_noBMI.txt
rs57771375	t	c	0.1139	-0.1134	0.0246	4.074e-06	8197	meta_filt_EOTAXIN_noBMI.txt
rs7242832	a	g	0.2036	-0.0922	0.0197	2.765e-06	8197	meta_filt_EOTAXIN_noBMI.txt
rs2868169	t	c	0.9261	-0.1623	0.0302	7.447e-08	8197	meta_filt_EOTAXIN_noBMI.txt
rs2559650	t	c	0.2597	-0.1429	0.018	1.946e-15	8197	meta_filt_EOTAXIN_noBMI.txt
rs73442131	a	t	0.2111	-0.0877	0.0192	4.802e-06	8197	meta_filt_EOTAXIN_noBMI.txt
rs11924450	a	g	0.0508	0.32	0.0364	1.568e-18	8197	meta_filt_EOTAXIN_noBMI.txt
rs77456411	a	g	0.1046	-0.1217	0.0258	2.391e-06	8197	meta_filt_EOTAXIN_noBMI.txt
rs147016847	a	g	0.1163	-0.1276	0.0249	3.074e-07	8197	meta_filt_EOTAXIN_noBMI.txt
rs8094752	t	c	0.7902	0.0882	0.0192	4.593e-06	8197	meta_filt_EOTAXIN_noBMI.txt
rs141322770	t	c	0.6775	0.1619	0.0168	5.77e-22	8197	meta_filt_EOTAXIN_noBMI.txt
rs3027008	t	c	0.1634	0.1456	0.0214	1.117e-11	8197	meta_filt_EOTAXIN_noBMI.txt
rs2081811	a	g	0.7598	0.1392	0.0185	5.314e-14	8197	meta_filt_EOTAXIN_noBMI.txt
rs17074778	a	g	0.3283	0.0838	0.0168	5.843e-07	8197	meta_filt_EOTAXIN_noBMI.txt
rs148924893	a	g	0.0424	0.4072	0.04	2.209e-24	8197	meta_filt_EOTAXIN_noBMI.txt
rs9782926	a	t	0.1604	-0.1223	0.0214	1.141e-08	8197	meta_filt_EOTAXIN_noBMI.txt
rs115333627	a	g	0.04	0.4209	0.0413	2.227e-24	8197	meta_filt_EOTAXIN_noBMI.txt
rs11922832	t	c	0.7423	0.1323	0.0181	2.334e-13	8197	meta_filt_EOTAXIN_noBMI.txt
rs76631885	t	c	0.1046	-0.1217	0.0258	2.394e-06	8197	meta_filt_EOTAXIN_noBMI.txt
rs2249866	a	c	0.2518	0.0903	0.018	5.304e-07	8197	meta_filt_EOTAXIN_noBMI.txt
rs9948593	t	c	0.7923	0.0907	0.0193	2.461e-06	8197	meta_filt_EOTAXIN_noBMI.txt
rs760194	t	c	0.76	0.1158	0.0184	3.38e-10	8197	meta_filt_EOTAXIN_noBMI.txt
rs4683335	t	c	0.2568	-0.1346	0.0181	1.119e-13	8197	meta_filt_EOTAXIN_noBMI.txt
rs4683339	t	c	0.3462	-0.1559	0.0167	1.087e-20	8197	meta_filt_EOTAXIN_noBMI.txt
rs3027009	a	g	0.9323	-0.1462	0.0314	3.276e-06	8197	meta_filt_EOTAXIN_noBMI.txt
rs199853322	g	gta	0.1098	-0.1263	0.0253	5.876e-07	8197	meta_filt_EOTAXIN_noBMI.txt
rs1582882	t	c	0.6604	0.1603	0.0166	4.593e-22	8197	meta_filt_EOTAXIN_noBMI.txt
rs76542042	t	c	0.8864	0.1137	0.0247	4.097e-06	8197	meta_filt_EOTAXIN_noBMI.txt
rs9833459	t	c	0.3033	-0.1149	0.0173	3.061e-11	8197	meta_filt_EOTAXIN_noBMI.txt
rs7621641	c	g	0.8069	-0.1119	0.0204	4.099e-08	8197	meta_filt_EOTAXIN_noBMI.txt
rs11349640	g	gc	0.8858	0.114	0.0246	3.688e-06	8197	meta_filt_EOTAXIN_noBMI.txt
rs10908717	a	c	0.1126	-0.1386	0.025	2.946e-08	8197	meta_filt_EOTAXIN_noBMI.txt
rs114958301	a	g	0.0503	0.3296	0.0368	3.301e-19	8197	meta_filt_EOTAXIN_noBMI.txt
rs2471734	t	c	0.1121	-0.1174	0.0249	2.486e-06	8197	meta_filt_EOTAXIN_noBMI.txt
rs1188951	t	g	0.8858	0.1139	0.0246	3.713e-06	8197	meta_filt_EOTAXIN_noBMI.txt
rs12042420	a	g	0.1596	-0.1217	0.0215	1.445e-08	8197	meta_filt_EOTAXIN_noBMI.txt
rs11265185	t	g	0.8874	0.1386	0.025	2.946e-08	8197	meta_filt_EOTAXIN_noBMI.txt
rs17735961	a	c	0.1662	-0.0994	0.0211	2.388e-06	8197	meta_filt_EOTAXIN_noBMI.txt
rs9975149	a	t	0.3743	0.0749	0.0164	4.71e-06	8197	meta_filt_EOTAXIN_noBMI.txt
rs200680170	cct	c	0.7605	-0.0864	0.0188	4.508e-06	8197	meta_filt_EOTAXIN_noBMI.txt
rs17131245	t	c	0.1114	-0.1178	0.0249	2.185e-06	8197	meta_filt_EOTAXIN_noBMI.txt
rs7647523	t	c	0.6658	0.1596	0.0166	8.46e-22	8197	meta_filt_EOTAXIN_noBMI.txt
rs4656784	a	g	0.7808	-0.097	0.0191	3.768e-07	8197	meta_filt_EOTAXIN_noBMI.txt
rs11719635	t	c	0.872	0.1293	0.0242	9.118e-08	8197	meta_filt_EOTAXIN_noBMI.txt
rs28850337	a	g	0.7922	0.0909	0.0193	2.423e-06	8197	meta_filt_EOTAXIN_noBMI.txt
rs35622058	a	at	0.2574	-0.1335	0.0181	1.552e-13	8197	meta_filt_EOTAXIN_noBMI.txt
rs863003	a	g	0.7923	-0.1001	0.0194	2.318e-07	8197	meta_filt_EOTAXIN_noBMI.txt
rs146732340	a	g	0.1126	-0.1386	0.025	2.946e-08	8197	meta_filt_EOTAXIN_noBMI.txt
rs114656720	t	c	0.1139	-0.1134	0.0246	4.042e-06	8197	meta_filt_EOTAXIN_noBMI.txt
rs114513910	t	c	0.044	0.3651	0.0392	1.263e-20	8197	meta_filt_EOTAXIN_noBMI.txt
rs2448020	t	g	0.8858	0.1139	0.0246	3.724e-06	8197	meta_filt_EOTAXIN_noBMI.txt
rs7433284	a	g	0.3545	-0.1601	0.0164	2.249e-22	8197	meta_filt_EOTAXIN_noBMI.txt
rs7648466	a	g	0.2423	0.1048	0.0183	1.013e-08	8197	meta_filt_EOTAXIN_noBMI.txt
rs7634876	a	g	0.3888	-0.1316	0.0162	3.748e-16	8197	meta_filt_EOTAXIN_noBMI.txt
rs76482655	a	g	0.21	-0.0883	0.0192	4.369e-06	8197	meta_filt_EOTAXIN_noBMI.txt
rs17283264	a	g	0.913	-0.152	0.0285	9.607e-08	8197	meta_filt_EOTAXIN_noBMI.txt
rs475499	t	c	0.114	-0.1136	0.0246	3.944e-06	8197	meta_filt_EOTAXIN_noBMI.txt
rs474262	a	g	0.1139	-0.1135	0.0246	3.957e-06	8197	meta_filt_EOTAXIN_noBMI.txt
rs339731	a	g	0.7462	0.1334	0.0182	2.173e-13	8197	meta_filt_EOTAXIN_noBMI.txt
rs9948788	t	g	0.7923	0.0907	0.0193	2.461e-06	8197	meta_filt_EOTAXIN_noBMI.txt
rs77417578	t	c	0.8861	0.1134	0.0246	4.059e-06	8197	meta_filt_EOTAXIN_noBMI.txt
rs74355389	t	c	0.1126	-0.1386	0.025	2.945e-08	8197	meta_filt_EOTAXIN_noBMI.txt
rs36026296	ca	c	0.6315	-0.1548	0.0163	2.864e-21	8197	meta_filt_EOTAXIN_noBMI.txt
rs80341932	a	g	0.8094	0.101	0.0204	7.403e-07	8197	meta_filt_EOTAXIN_noBMI.txt
rs12131860	a	c	0.8874	0.1386	0.025	2.947e-08	8197	meta_filt_EOTAXIN_noBMI.txt
rs4683338	a	g	0.7361	0.1429	0.0178	9.446e-16	8197	meta_filt_EOTAXIN_noBMI.txt
rs10865924	c	g	0.7117	0.1487	0.0173	7.821e-18	8197	meta_filt_EOTAXIN_noBMI.txt
rs74560943	t	g	0.1114	-0.1183	0.0249	1.979e-06	8197	meta_filt_EOTAXIN_noBMI.txt
rs1188907	a	g	0.8875	0.1187	0.0249	1.867e-06	8197	meta_filt_EOTAXIN_noBMI.txt
rs12143656	a	g	0.8888	0.1411	0.0252	2.066e-08	8197	meta_filt_EOTAXIN_noBMI.txt
rs975526	a	g	0.7229	-0.086	0.0177	1.122e-06	8197	meta_filt_EOTAXIN_noBMI.txt
rs11919400	a	g	0.7407	-0.185	0.0181	2.053e-24	8197	meta_filt_EOTAXIN_noBMI.txt
rs869906	a	g	0.2077	-0.0907	0.0193	2.462e-06	8197	meta_filt_EOTAXIN_noBMI.txt
rs7630617	t	c	0.6881	0.1385	0.0171	5.223e-16	8197	meta_filt_EOTAXIN_noBMI.txt
rs2253837	t	c	0.2438	0.0855	0.0183	2.844e-06	8197	meta_filt_EOTAXIN_noBMI.txt
rs1146430	t	c	0.1141	-0.1139	0.0246	3.777e-06	8197	meta_filt_EOTAXIN_noBMI.txt
rs168207	a	g	0.4818	-0.0851	0.0158	6.659e-08	8197	meta_filt_EOTAXIN_noBMI.txt
rs2249581	t	c	0.748	-0.0899	0.018	5.912e-07	8197	meta_filt_EOTAXIN_noBMI.txt
rs2128854	t	c	0.8861	0.1134	0.0246	4.079e-06	8197	meta_filt_EOTAXIN_noBMI.txt
rs2114883	a	g	0.6657	0.1598	0.0166	7.572e-22	8197	meta_filt_EOTAXIN_noBMI.txt
rs4383561	t	c	0.8256	-0.1181	0.0208	1.315e-08	8197	meta_filt_EOTAXIN_noBMI.txt
rs77721654	a	g	0.1139	-0.1133	0.0246	4.101e-06	8197	meta_filt_EOTAXIN_noBMI.txt
rs7615975	t	g	0.1991	0.1022	0.0201	3.727e-07	8197	meta_filt_EOTAXIN_noBMI.txt
rs192515908	t	c	0.0102	0.5457	0.1016	7.747e-08	6186	meta_filt_EOTAXIN_noBMI.txt
rs56300632	a	g	0.6481	0.1085	0.0166	6.135e-11	8197	meta_filt_EOTAXIN_noBMI.txt
rs13068402	t	c	0.7037	0.149	0.0172	4.327e-18	8197	meta_filt_EOTAXIN_noBMI.txt
rs4656820	t	c	0.8874	0.1386	0.025	2.945e-08	8197	meta_filt_EOTAXIN_noBMI.txt
rs7540542	t	g	0.2388	0.0978	0.0186	1.417e-07	8197	meta_filt_EOTAXIN_noBMI.txt
rs6764484	c	g	0.807	-0.1133	0.0204	2.875e-08	8197	meta_filt_EOTAXIN_noBMI.txt
rs9872570	a	t	0.3341	-0.1597	0.0166	7.913e-22	8197	meta_filt_EOTAXIN_noBMI.txt
rs60633358	t	c	0.886	0.1144	0.0247	3.561e-06	8197	meta_filt_EOTAXIN_noBMI.txt
rs10678747	a	agtg	0.6756	-0.0863	0.0168	2.999e-07	8197	meta_filt_EOTAXIN_noBMI.txt
rs78879802	a	t	0.1126	-0.1386	0.025	2.946e-08	8197	meta_filt_EOTAXIN_noBMI.txt
rs13081156	a	g	0.6301	-0.1522	0.0163	1.138e-20	8197	meta_filt_EOTAXIN_noBMI.txt
rs2852714	a	g	0.7476	-0.0903	0.0179	4.881e-07	8197	meta_filt_EOTAXIN_noBMI.txt
rs12145616	t	g	0.8874	0.1386	0.025	2.949e-08	8197	meta_filt_EOTAXIN_noBMI.txt
rs201575107	a	ac	0.1109	-0.1156	0.0251	3.987e-06	8197	meta_filt_EOTAXIN_noBMI.txt
rs190833726	t	g	0.9917	-0.5911	0.1083	4.873e-08	6186	meta_filt_EOTAXIN_noBMI.txt
rs5776084	t	ta	0.1143	-0.1136	0.0246	4.012e-06	8197	meta_filt_EOTAXIN_noBMI.txt
rs59808887	t	c	0.0601	-0.1698	0.0356	1.886e-06	8197	meta_filt_EOTAXIN_noBMI.txt
rs10489800	a	g	0.1139	-0.1135	0.0246	3.969e-06	8197	meta_filt_EOTAXIN_noBMI.txt
rs629184	c	g	0.8861	0.1135	0.0246	3.99e-06	8197	meta_filt_EOTAXIN_noBMI.txt
rs55904344	c	g	0.3243	0.0862	0.0168	3.069e-07	8197	meta_filt_EOTAXIN_noBMI.txt
rs11921968	a	g	0.0458	0.3228	0.0398	5.246e-16	8197	meta_filt_EOTAXIN_noBMI.txt
rs74571338	t	c	0.8874	0.1386	0.025	2.945e-08	8197	meta_filt_EOTAXIN_noBMI.txt
rs339667	t	c	0.3893	-0.1299	0.0161	7.646e-16	8197	meta_filt_EOTAXIN_noBMI.txt
rs11129982	a	g	0.691	0.1403	0.0172	3.166e-16	8197	meta_filt_EOTAXIN_noBMI.txt
rs12136380	a	g	0.1596	-0.1217	0.0215	1.437e-08	8197	meta_filt_EOTAXIN_noBMI.txt
rs57759767	t	tc	0.6106	0.13	0.0161	7.11e-16	8197	meta_filt_EOTAXIN_noBMI.txt
rs6771233	t	g	0.3118	-0.1382	0.0171	5.715e-16	8197	meta_filt_EOTAXIN_noBMI.txt
rs8913	a	g	0.5197	0.0905	0.0158	1.112e-08	8197	meta_filt_EOTAXIN_noBMI.txt
rs7244591	a	g	0.7964	0.0922	0.0197	2.768e-06	8197	meta_filt_EOTAXIN_noBMI.txt
rs149982126	cat	c	0.9541	-0.1968	0.0424	3.449e-06	8197	meta_filt_EOTAXIN_noBMI.txt
rs2372110	a	c	0.7469	0.135	0.0182	1.063e-13	8197	meta_filt_EOTAXIN_noBMI.txt
rs13070029	t	c	0.2517	-0.1375	0.0182	4.85e-14	8197	meta_filt_EOTAXIN_noBMI.txt
rs145725137	c	g	0.8403	0.1227	0.0215	1.147e-08	8197	meta_filt_EOTAXIN_noBMI.txt
rs12042314	c	g	0.1126	-0.1386	0.025	2.946e-08	8197	meta_filt_EOTAXIN_noBMI.txt
rs1188918	a	g	0.8883	0.1183	0.0249	2.001e-06	8197	meta_filt_EOTAXIN_noBMI.txt
rs7641046	a	g	0.7423	0.1323	0.0181	2.318e-13	8197	meta_filt_EOTAXIN_noBMI.txt
rs140441334	a	g	0.834	0.0984	0.0213	3.655e-06	8197	meta_filt_EOTAXIN_noBMI.txt
rs11129970	t	c	0.3238	0.0842	0.0168	5.645e-07	8197	meta_filt_EOTAXIN_noBMI.txt
rs10433605	t	c	0.2678	-0.1409	0.0178	2.157e-15	8197	meta_filt_EOTAXIN_noBMI.txt
rs2823967	a	c	0.7228	-0.0865	0.0177	9.65e-07	8197	meta_filt_EOTAXIN_noBMI.txt
rs4551589	a	t	0.1126	-0.1386	0.025	2.944e-08	8197	meta_filt_EOTAXIN_noBMI.txt
rs4683332	t	c	0.2577	-0.1323	0.0181	2.384e-13	8197	meta_filt_EOTAXIN_noBMI.txt
rs74867211	t	g	0.1046	-0.1216	0.0258	2.447e-06	8197	meta_filt_EOTAXIN_noBMI.txt
rs6467889	a	g	0.0712	0.1606	0.0307	1.643e-07	8197	meta_filt_EOTAXIN_noBMI.txt
rs142157305	ctgtt	c	0.3384	-0.1605	0.0167	6.72e-22	8197	meta_filt_EOTAXIN_noBMI.txt
rs1677586	t	c	0.1123	-0.1178	0.0249	2.292e-06	8197	meta_filt_EOTAXIN_noBMI.txt
rs34868846	a	g	0.253	-0.1351	0.0182	1.028e-13	8197	meta_filt_EOTAXIN_noBMI.txt
rs863004	t	c	0.3569	0.1004	0.0163	6.569e-10	8197	meta_filt_EOTAXIN_noBMI.txt
rs2249872	a	t	0.7485	-0.0914	0.018	3.894e-07	8197	meta_filt_EOTAXIN_noBMI.txt
rs6764909	a	g	0.3894	-0.1302	0.0161	6.365e-16	8197	meta_filt_EOTAXIN_noBMI.txt
rs78114600	t	c	0.0512	0.3319	0.0367	1.561e-19	8197	meta_filt_EOTAXIN_noBMI.txt
rs73074922	a	g	0.968	-0.2695	0.0457	3.714e-09	8197	meta_filt_EOTAXIN_noBMI.txt
rs2027855	t	c	0.6153	0.0743	0.0162	4.272e-06	8197	meta_filt_EOTAXIN_noBMI.txt
rs2511211	t	g	0.7544	-0.0865	0.0182	2.108e-06	8197	meta_filt_EOTAXIN_noBMI.txt
rs28492787	t	g	0.2078	-0.0908	0.0193	2.468e-06	8197	meta_filt_EOTAXIN_noBMI.txt
rs58045017	t	c	0.6603	-0.0911	0.0166	4.441e-08	8197	meta_filt_EOTAXIN_noBMI.txt
rs239958	t	c	0.7532	0.0905	0.0182	6.495e-07	8197	meta_filt_EOTAXIN_noBMI.txt
rs2471735	a	g	0.8879	0.1173	0.0249	2.498e-06	8197	meta_filt_EOTAXIN_noBMI.txt
rs73070692	a	g	0.0288	0.2885	0.0474	1.145e-09	8197	meta_filt_EOTAXIN_noBMI.txt
rs339684	c	g	0.2648	-0.1233	0.0179	5.726e-12	8197	meta_filt_EOTAXIN_noBMI.txt
rs79190394	t	c	0.886	0.1138	0.0246	3.751e-06	8197	meta_filt_EOTAXIN_noBMI.txt
rs1626407	t	c	0.112	-0.1173	0.0249	2.531e-06	8197	meta_filt_EOTAXIN_noBMI.txt
rs12639142	t	c	0.253	-0.1351	0.0182	1.049e-13	8197	meta_filt_EOTAXIN_noBMI.txt
rs139451100	t	g	0.7969	0.0964	0.0197	9.21e-07	8197	meta_filt_EOTAXIN_noBMI.txt
rs113294743	a	g	0.1844	0.0952	0.0203	2.651e-06	8197	meta_filt_EOTAXIN_noBMI.txt
rs73061794	a	t	0.0742	0.1728	0.0308	1.992e-08	8197	meta_filt_EOTAXIN_noBMI.txt
rs4656237	t	c	0.8873	0.1379	0.025	3.418e-08	8197	meta_filt_EOTAXIN_noBMI.txt
rs141689771	t	ta	0.1126	-0.1387	0.025	2.937e-08	8197	meta_filt_EOTAXIN_noBMI.txt
rs113791934	a	g	0.1123	-0.1391	0.0251	2.966e-08	8197	meta_filt_EOTAXIN_noBMI.txt
rs34004101	t	c	0.065	-0.1775	0.0341	1.97e-07	8197	meta_filt_EOTAXIN_noBMI.txt
rs1873618	t	c	0.7809	-0.0973	0.0191	3.738e-07	8197	meta_filt_EOTAXIN_noBMI.txt
rs28376360	a	g	0.1665	-0.0988	0.0212	3.068e-06	8197	meta_filt_EOTAXIN_noBMI.txt
rs487714	t	g	0.886	0.1135	0.0246	3.945e-06	8197	meta_filt_EOTAXIN_noBMI.txt
rs146431189	t	c	0.791	0.0904	0.0193	2.871e-06	8197	meta_filt_EOTAXIN_noBMI.txt
rs1188919	t	c	0.8883	0.1183	0.0249	2.002e-06	8197	meta_filt_EOTAXIN_noBMI.txt
rs12140039	a	g	0.84	0.1195	0.0215	2.551e-08	8197	meta_filt_EOTAXIN_noBMI.txt
rs62247991	t	c	0.0357	0.237	0.0429	3.215e-08	8197	meta_filt_EOTAXIN_noBMI.txt
rs35584330	t	c	0.2574	-0.1325	0.0181	2.177e-13	8197	meta_filt_EOTAXIN_noBMI.txt
rs3027013	t	c	0.0677	0.1453	0.0314	3.78e-06	8197	meta_filt_EOTAXIN_noBMI.txt
rs12144843	a	c	0.1126	-0.1386	0.025	2.947e-08	8197	meta_filt_EOTAXIN_noBMI.txt
rs3091309	a	g	0.1859	0.1303	0.0203	1.376e-10	8197	meta_filt_EOTAXIN_noBMI.txt
rs6467887	a	g	0.0738	0.1605	0.0302	1.042e-07	8197	meta_filt_EOTAXIN_noBMI.txt
rs7242828	t	c	0.2058	-0.0921	0.0195	2.437e-06	8197	meta_filt_EOTAXIN_noBMI.txt
rs2195225	a	g	0.3341	-0.1601	0.0166	6.406e-22	8197	meta_filt_EOTAXIN_noBMI.txt
rs76486186	a	g	0.8861	0.1137	0.0246	3.886e-06	8197	meta_filt_EOTAXIN_noBMI.txt
rs17388512	a	g	0.6309	-0.1524	0.0163	8.994e-21	8197	meta_filt_EOTAXIN_noBMI.txt
rs201130496	a	at	0.8813	0.1617	0.0259	4.34e-10	8197	meta_filt_EOTAXIN_noBMI.txt
rs17838198	ct	c	0.2452	-0.1373	0.0185	1.093e-13	8197	meta_filt_EOTAXIN_noBMI.txt
rs12142553	t	c	0.8874	0.1386	0.025	2.944e-08	8197	meta_filt_EOTAXIN_noBMI.txt
rs142453351	a	g	0.2098	-0.0887	0.0193	4.249e-06	8197	meta_filt_EOTAXIN_noBMI.txt
rs142193197	t	c	0.797	0.0948	0.0197	1.413e-06	8197	meta_filt_EOTAXIN_noBMI.txt
rs11710120	t	c	0.6106	0.13	0.0161	7.124e-16	8197	meta_filt_EOTAXIN_noBMI.txt
rs863005	t	c	0.2364	-0.1194	0.0188	2.334e-10	8197	meta_filt_EOTAXIN_noBMI.txt
rs201967818	a	aat	0.3837	0.1548	0.0163	1.907e-21	8197	meta_filt_EOTAXIN_noBMI.txt
rs165170	t	c	0.886	0.1137	0.0246	3.831e-06	8197	meta_filt_EOTAXIN_noBMI.txt
rs4682867	t	c	0.3328	-0.1612	0.0166	3.25e-22	8197	meta_filt_EOTAXIN_noBMI.txt
rs17237090	a	g	0.7012	0.1093	0.0174	3.422e-10	8197	meta_filt_EOTAXIN_noBMI.txt
rs4682857	c	g	0.6562	-0.0913	0.0168	5.262e-08	8197	meta_filt_EOTAXIN_noBMI.txt
rs7644995	t	c	0.8029	-0.0919	0.0196	2.86e-06	8197	meta_filt_EOTAXIN_noBMI.txt
rs189232124	t	c	0.834	0.0985	0.0212	3.554e-06	8197	meta_filt_EOTAXIN_noBMI.txt
rs4683345	a	g	0.3342	-0.1596	0.0166	8.398e-22	8197	meta_filt_EOTAXIN_noBMI.txt
rs77731748	a	g	0.8976	0.1493	0.0261	1.01e-08	8197	meta_filt_EOTAXIN_noBMI.txt
rs7809058	t	c	0.9261	-0.1634	0.0302	6.016e-08	8197	meta_filt_EOTAXIN_noBMI.txt
rs576001	a	g	0.1139	-0.1135	0.0246	3.994e-06	8197	meta_filt_EOTAXIN_noBMI.txt
rs2228467	t	c	0.9215	-0.4154	0.0291	3.473e-46	8197	meta_filt_EOTAXIN_noBMI.txt
rs342511	a	g	0.5094	0.092	0.0157	4.718e-09	8197	meta_filt_EOTAXIN_noBMI.txt
rs1366046	a	c	0.6506	0.1594	0.0164	3.115e-22	8197	meta_filt_EOTAXIN_noBMI.txt
rs1677572	t	c	0.8858	0.1138	0.0246	3.715e-06	8197	meta_filt_EOTAXIN_noBMI.txt
rs13068366	a	g	0.3118	-0.1382	0.0171	6.082e-16	8197	meta_filt_EOTAXIN_noBMI.txt
rs12118201	t	c	0.2187	0.0964	0.0191	4.765e-07	8197	meta_filt_EOTAXIN_noBMI.txt
rs13096936	a	g	0.6999	0.1198	0.0174	5.376e-12	8197	meta_filt_EOTAXIN_noBMI.txt
rs140874683	a	g	0.7906	0.0895	0.0193	3.522e-06	8197	meta_filt_EOTAXIN_noBMI.txt
rs1007638	a	g	0.3412	-0.1591	0.0166	8.968e-22	8197	meta_filt_EOTAXIN_noBMI.txt
rs113864631	a	c	0.2048	-0.089	0.0195	4.952e-06	8197	meta_filt_EOTAXIN_noBMI.txt
rs4656236	a	g	0.2402	0.0996	0.0185	7.04e-08	8197	meta_filt_EOTAXIN_noBMI.txt
rs11152138	t	c	0.7923	0.0907	0.0193	2.459e-06	8197	meta_filt_EOTAXIN_noBMI.txt
rs148540034	t	c	0.0093	-0.4205	0.0871	1.394e-06	8197	meta_filt_EOTAXIN_noBMI.txt
rs3732860	t	c	0.492	0.1328	0.0157	2.841e-17	8197	meta_filt_EOTAXIN_noBMI.txt
rs549352	a	t	0.1141	-0.1137	0.0246	3.863e-06	8197	meta_filt_EOTAXIN_noBMI.txt
rs12142583	a	g	0.8887	0.1408	0.0252	2.17e-08	8197	meta_filt_EOTAXIN_noBMI.txt
rs4682868	a	t	0.6656	0.1601	0.0166	6.137e-22	8197	meta_filt_EOTAXIN_noBMI.txt
rs73079261	t	c	0.0232	0.3555	0.0537	3.683e-11	8197	meta_filt_EOTAXIN_noBMI.txt
rs145150371	a	g	0.2058	-0.0918	0.0195	2.569e-06	8197	meta_filt_EOTAXIN_noBMI.txt
rs11129983	c	g	0.7501	0.1337	0.0182	2.371e-13	8197	meta_filt_EOTAXIN_noBMI.txt
rs9633340	t	c	0.8873	0.1385	0.025	3.022e-08	8197	meta_filt_EOTAXIN_noBMI.txt
rs28695249	c	g	0.7478	-0.0901	0.018	5.327e-07	8197	meta_filt_EOTAXIN_noBMI.txt
rs1188917	c	g	0.8858	0.1139	0.0246	3.774e-06	8197	meta_filt_EOTAXIN_noBMI.txt
rs55641040	c	g	0.6115	0.1319	0.0162	3.495e-16	8197	meta_filt_EOTAXIN_noBMI.txt
rs11129979	t	c	0.6506	0.1526	0.0165	2.329e-20	8197	meta_filt_EOTAXIN_noBMI.txt
rs10865923	c	g	0.3293	0.0862	0.0167	2.657e-07	8197	meta_filt_EOTAXIN_noBMI.txt
rs145664678	t	c	0.834	0.0984	0.0213	3.647e-06	8197	meta_filt_EOTAXIN_noBMI.txt
rs12041803	a	c	0.1596	-0.1218	0.0215	1.418e-08	8197	meta_filt_EOTAXIN_noBMI.txt
rs8092964	t	c	0.2096	-0.0904	0.0193	2.654e-06	8197	meta_filt_EOTAXIN_noBMI.txt
rs863002	t	c	0.4075	0.0805	0.0159	4.39e-07	8197	meta_filt_EOTAXIN_noBMI.txt
rs75906889	t	c	0.8874	0.1386	0.025	2.948e-08	8197	meta_filt_EOTAXIN_noBMI.txt
rs6567072	t	c	0.7864	0.0888	0.0191	3.419e-06	8197	meta_filt_EOTAXIN_noBMI.txt
rs7374925	a	g	0.1934	0.0926	0.02	3.537e-06	8197	meta_filt_EOTAXIN_noBMI.txt
rs1366045	t	c	0.6507	0.1594	0.0164	3.087e-22	8197	meta_filt_EOTAXIN_noBMI.txt
rs1188909	a	g	0.8881	0.1175	0.0249	2.376e-06	8197	meta_filt_EOTAXIN_noBMI.txt
rs34448772	a	g	0.7767	-0.0941	0.019	6.96e-07	8197	meta_filt_EOTAXIN_noBMI.txt
rs462579	a	t	0.8926	0.1182	0.0255	3.601e-06	8197	meta_filt_EOTAXIN_noBMI.txt
rs56396125	a	g	0.0883	0.1593	0.0284	2.121e-08	8197	meta_filt_EOTAXIN_noBMI.txt
rs60049195	c	g	0.6717	-0.0838	0.0168	5.882e-07	8197	meta_filt_EOTAXIN_noBMI.txt
rs11129981	a	c	0.6912	0.1401	0.0172	3.538e-16	8197	meta_filt_EOTAXIN_noBMI.txt
rs12450001	a	g	0.1653	-0.0993	0.0213	3.227e-06	8197	meta_filt_EOTAXIN_noBMI.txt
rs593287	c	g	0.8861	0.1134	0.0246	4.076e-06	8197	meta_filt_EOTAXIN_noBMI.txt
rs3843369	t	c	0.2575	-0.1326	0.0181	2.153e-13	8197	meta_filt_EOTAXIN_noBMI.txt
rs11920996	t	c	0.0512	0.2979	0.0377	2.919e-15	8197	meta_filt_EOTAXIN_noBMI.txt
rs11129978	t	c	0.2908	-0.1473	0.0173	1.377e-17	8197	meta_filt_EOTAXIN_noBMI.txt
rs10808297	a	g	0.0739	0.1631	0.0301	6.362e-08	8197	meta_filt_EOTAXIN_noBMI.txt
rs1071276	a	g	0.7403	0.1429	0.018	1.942e-15	8197	meta_filt_EOTAXIN_noBMI.txt
rs165160	t	c	0.886	0.1143	0.0246	3.436e-06	8197	meta_filt_EOTAXIN_noBMI.txt
rs3846063	t	g	0.2528	-0.1352	0.0182	9.888e-14	8197	meta_filt_EOTAXIN_noBMI.txt
rs11129975	a	g	0.2577	-0.1325	0.0181	2.197e-13	8197	meta_filt_EOTAXIN_noBMI.txt
rs76883414	a	c	0.0865	-0.1337	0.0282	2.204e-06	8197	meta_filt_EOTAXIN_noBMI.txt
rs13093968	a	g	0.4199	0.1526	0.0159	8.92e-22	8197	meta_filt_EOTAXIN_noBMI.txt
rs150113830	t	c	0.0166	0.4253	0.0646	4.62e-11	8197	meta_filt_EOTAXIN_noBMI.txt
rs7780383	a	g	0.0739	0.1633	0.0302	6.123e-08	8197	meta_filt_EOTAXIN_noBMI.txt
rs6969965	t	c	0.0968	0.1499	0.0277	6.646e-08	8197	meta_filt_EOTAXIN_noBMI.txt
rs8090682	c	g	0.7902	0.0883	0.0193	4.534e-06	8197	meta_filt_EOTAXIN_noBMI.txt
rs10908716	a	g	0.8874	0.1386	0.025	2.946e-08	8197	meta_filt_EOTAXIN_noBMI.txt
rs11709054	a	g	0.3238	0.0843	0.0168	5.463e-07	8197	meta_filt_EOTAXIN_noBMI.txt
rs2079477	c	g	0.6836	-0.0769	0.0168	4.954e-06	8197	meta_filt_EOTAXIN_noBMI.txt
rs342515	t	c	0.9441	-0.3064	0.0358	1.029e-17	8197	meta_filt_EOTAXIN_noBMI.txt
rs139285797	t	c	0.3386	-0.1611	0.0166	3.284e-22	8197	meta_filt_EOTAXIN_noBMI.txt
rs57723662	c	g	0.1657	-0.0982	0.0213	3.878e-06	8197	meta_filt_EOTAXIN_noBMI.txt
rs3774400	t	g	0.3585	-0.1114	0.0164	1.172e-11	8197	meta_filt_EOTAXIN_noBMI.txt
rs11129969	t	c	0.3238	0.0842	0.0168	5.648e-07	8197	meta_filt_EOTAXIN_noBMI.txt
rs704892	t	c	0.1369	-0.1396	0.0233	2.001e-09	8197	meta_filt_EOTAXIN_noBMI.txt
rs5754733	a	c	0.8306	-0.105	0.0213	8.196e-07	8197	meta_filt_EOTAXIN_noBMI.txt
rs12488474	a	t	0.2394	-0.1399	0.0185	4.069e-14	8197	meta_filt_EOTAXIN_noBMI.txt
rs34420127	a	g	0.1703	0.2343	0.0216	2.318e-27	8197	meta_filt_EOTAXIN_noBMI.txt
rs11294277	a	ac	0.8113	-0.1108	0.0205	6.058e-08	8197	meta_filt_EOTAXIN_noBMI.txt
rs79979554	a	c	0.0865	-0.1337	0.0282	2.203e-06	8197	meta_filt_EOTAXIN_noBMI.txt
rs13081266	a	g	0.3702	0.1518	0.0163	1.407e-20	8197	meta_filt_EOTAXIN_noBMI.txt
rs1188903	a	g	0.8878	0.1174	0.0249	2.459e-06	8197	meta_filt_EOTAXIN_noBMI.txt
rs73072303	a	g	0.016	0.3045	0.0648	2.657e-06	8197	meta_filt_EOTAXIN_noBMI.txt
rs6442067	t	c	0.7422	0.1325	0.0181	2.161e-13	8197	meta_filt_EOTAXIN_noBMI.txt
rs7282700	t	c	0.7384	-0.0874	0.018	1.192e-06	8197	meta_filt_EOTAXIN_noBMI.txt
rs675517	a	g	0.8859	0.1137	0.0246	3.87e-06	8197	meta_filt_EOTAXIN_noBMI.txt
rs73085348	a	g	0.9863	-0.478	0.0779	8.335e-10	8197	meta_filt_EOTAXIN_noBMI.txt
rs12635458	c	g	0.7117	0.1487	0.0173	7.658e-18	8197	meta_filt_EOTAXIN_noBMI.txt
rs11265218	t	c	0.8888	0.1401	0.0252	2.568e-08	8197	meta_filt_EOTAXIN_noBMI.txt
rs184458459	t	c	0.0208	-0.2639	0.0566	3.105e-06	8197	meta_filt_EOTAXIN_noBMI.txt
rs112347425	t	c	0.0978	0.1595	0.0276	7.771e-09	8197	meta_filt_EOTAXIN_noBMI.txt
rs1070283	t	c	0.2595	-0.1436	0.018	1.33e-15	8197	meta_filt_EOTAXIN_noBMI.txt
rs2455949	a	g	0.701	-0.0893	0.0177	4.401e-07	8197	meta_filt_EOTAXIN_noBMI.txt
rs36080575	t	ta	0.7414	-0.0863	0.0179	1.436e-06	8197	meta_filt_EOTAXIN_noBMI.txt
rs78252655	t	c	0.886	0.114	0.0246	3.611e-06	8197	meta_filt_EOTAXIN_noBMI.txt
rs113015114	a	c	0.1126	-0.1386	0.025	2.947e-08	8197	meta_filt_EOTAXIN_noBMI.txt
rs10865920	c	g	0.6719	-0.0822	0.0168	9.929e-07	8197	meta_filt_EOTAXIN_noBMI.txt
rs339668	a	g	0.6107	0.1299	0.0161	7.687e-16	8197	meta_filt_EOTAXIN_noBMI.txt
rs6567074	a	g	0.2089	-0.0911	0.0193	2.4e-06	8197	meta_filt_EOTAXIN_noBMI.txt
rs12022043	a	g	0.0865	-0.1337	0.0282	2.204e-06	8197	meta_filt_EOTAXIN_noBMI.txt
rs9840276	a	g	0.6693	0.1528	0.0171	4.53e-19	8197	meta_filt_EOTAXIN_noBMI.txt
rs1188912	a	g	0.112	-0.1168	0.0249	2.659e-06	8197	meta_filt_EOTAXIN_noBMI.txt
rs504133	a	c	0.886	0.1135	0.0246	3.977e-06	8197	meta_filt_EOTAXIN_noBMI.txt
rs1188916	a	g	0.1142	-0.1139	0.0246	3.759e-06	8197	meta_filt_EOTAXIN_noBMI.txt
rs61828181	t	c	0.0669	0.1474	0.0316	3.103e-06	8197	meta_filt_EOTAXIN_noBMI.txt
rs4682863	a	g	0.6436	0.1524	0.0165	2.066e-20	8197	meta_filt_EOTAXIN_noBMI.txt
rs34366528	a	at	0.1142	-0.1138	0.0246	3.883e-06	8197	meta_filt_EOTAXIN_noBMI.txt
rs34759881	t	g	0.7037	0.149	0.0172	4.325e-18	8197	meta_filt_EOTAXIN_noBMI.txt
rs189587938	a	g	0.0167	0.336	0.0667	4.769e-07	8197	meta_filt_EOTAXIN_noBMI.txt
rs10221421	t	c	0.2078	-0.0907	0.0193	2.478e-06	8197	meta_filt_EOTAXIN_noBMI.txt
rs12144848	t	c	0.1126	-0.1386	0.025	2.947e-08	8197	meta_filt_EOTAXIN_noBMI.txt
rs7799486	c	g	0.648	-0.0776	0.0166	2.816e-06	8197	meta_filt_EOTAXIN_noBMI.txt
rs62246636	a	g	0.3397	0.0918	0.0167	3.634e-08	8197	meta_filt_EOTAXIN_noBMI.txt
rs138125931	t	c	0.8902	0.1264	0.0253	5.763e-07	8197	meta_filt_EOTAXIN_noBMI.txt
rs760193	t	c	0.25	-0.134	0.0182	1.804e-13	8197	meta_filt_EOTAXIN_noBMI.txt
rs11717346	a	g	0.6106	0.1299	0.0161	7.553e-16	8197	meta_filt_EOTAXIN_noBMI.txt
rs4656821	t	g	0.8874	0.1386	0.025	2.946e-08	8197	meta_filt_EOTAXIN_noBMI.txt
rs77167726	c	g	0.1046	-0.1217	0.0258	2.384e-06	8197	meta_filt_EOTAXIN_noBMI.txt
rs4402126	t	c	0.1603	-0.1223	0.0214	1.154e-08	8197	meta_filt_EOTAXIN_noBMI.txt
rs62246629	t	c	0.6645	-0.0923	0.0167	3.288e-08	8197	meta_filt_EOTAXIN_noBMI.txt
rs1188910	a	g	0.1119	-0.1174	0.0249	2.436e-06	8197	meta_filt_EOTAXIN_noBMI.txt
rs11265187	t	c	0.1126	-0.1386	0.025	2.96e-08	8197	meta_filt_EOTAXIN_noBMI.txt
rs12134665	t	g	0.7168	0.0837	0.0176	2.067e-06	8197	meta_filt_EOTAXIN_noBMI.txt
rs2288370	t	c	0.6301	-0.1528	0.0163	6.781e-21	8197	meta_filt_EOTAXIN_noBMI.txt
rs62246635	c	g	0.675	-0.0883	0.0169	1.622e-07	8197	meta_filt_EOTAXIN_noBMI.txt
rs12491179	t	c	0.2536	-0.1342	0.0182	1.592e-13	8197	meta_filt_EOTAXIN_noBMI.txt
rs201071083	t	tg	0.0171	-0.3158	0.0639	7.604e-07	8197	meta_filt_EOTAXIN_noBMI.txt
rs2040143	a	g	0.7234	-0.0858	0.0178	1.333e-06	8197	meta_filt_EOTAXIN_noBMI.txt
rs2099022	a	g	0.2883	-0.1487	0.0173	7.678e-18	8197	meta_filt_EOTAXIN_noBMI.txt
rs75285799	t	c	0.1566	-0.124	0.0216	1.02e-08	8197	meta_filt_EOTAXIN_noBMI.txt
rs4683341	t	c	0.3391	-0.1609	0.0166	3.355e-22	8197	meta_filt_EOTAXIN_noBMI.txt
rs2229593	t	c	0.0387	0.3647	0.0406	2.838e-19	8197	meta_filt_EOTAXIN_noBMI.txt
rs59290516	a	ag	0.6347	-0.0912	0.018	4.056e-07	8197	meta_filt_EOTAXIN_noBMI.txt
rs142243495	t	g	0.0395	0.4131	0.0418	5.421e-23	8197	meta_filt_EOTAXIN_noBMI.txt
rs11926788	c	g	0.949	-0.3164	0.0363	2.747e-18	8197	meta_filt_EOTAXIN_noBMI.txt
rs61197512	a	g	0.8896	0.1203	0.0254	2.174e-06	8197	meta_filt_EOTAXIN_noBMI.txt
rs11265230	a	g	0.8432	0.1232	0.0216	1.242e-08	8197	meta_filt_EOTAXIN_noBMI.txt
rs77614092	a	g	0.1139	-0.1135	0.0246	3.997e-06	8197	meta_filt_EOTAXIN_noBMI.txt
rs35975100	g	ga	0.114	-0.1135	0.0246	4.022e-06	8197	meta_filt_EOTAXIN_noBMI.txt
rs13060954	a	g	0.2638	-0.1438	0.0179	8.032e-16	8197	meta_filt_EOTAXIN_noBMI.txt
rs10865921	t	c	0.3283	0.0838	0.0168	5.91e-07	8197	meta_filt_EOTAXIN_noBMI.txt
rs1188911	t	c	0.1119	-0.117	0.0249	2.622e-06	8197	meta_filt_EOTAXIN_noBMI.txt
rs3027012	t	c	0.1633	0.1451	0.0214	1.164e-11	8197	meta_filt_EOTAXIN_noBMI.txt
rs497891	a	g	0.1139	-0.1135	0.0246	3.993e-06	8197	meta_filt_EOTAXIN_noBMI.txt
rs36132109	t	g	0.3701	0.1521	0.0164	1.375e-20	8197	meta_filt_EOTAXIN_noBMI.txt
rs67224687	t	g	0.7327	0.1401	0.0177	2.856e-15	8197	meta_filt_EOTAXIN_noBMI.txt
rs74102707	t	c	0.886	0.1138	0.0246	3.759e-06	8197	meta_filt_EOTAXIN_noBMI.txt
rs745331	a	g	0.6825	-0.0821	0.0176	3.036e-06	8197	meta_filt_EOTAXIN_noBMI.txt
rs12239520	t	c	0.8859	0.1156	0.0247	3.002e-06	8197	meta_filt_EOTAXIN_noBMI.txt
rs11662405	a	g	0.2103	-0.0883	0.0192	4.419e-06	8197	meta_filt_EOTAXIN_noBMI.txt
rs34110933	a	g	0.3238	0.0843	0.0168	5.432e-07	8197	meta_filt_EOTAXIN_noBMI.txt
rs975528	a	g	0.2772	0.0861	0.0177	1.125e-06	8197	meta_filt_EOTAXIN_noBMI.txt
rs202095772	a	aaaat	0.7472	0.1351	0.0182	1.037e-13	8197	meta_filt_EOTAXIN_noBMI.txt
rs74504220	a	g	0.7115	0.1492	0.0173	5.91e-18	8197	meta_filt_EOTAXIN_noBMI.txt
rs202142107	a	atcg	0.9338	-0.1485	0.0318	2.982e-06	8197	meta_filt_EOTAXIN_noBMI.txt
rs1677588	t	g	0.886	0.1181	0.025	2.223e-06	8197	meta_filt_EOTAXIN_noBMI.txt
rs200558583	cat	c	0.9338	-0.1485	0.0318	2.983e-06	8197	meta_filt_EOTAXIN_noBMI.txt
rs11915803	t	c	0.6746	-0.0873	0.0168	2.013e-07	8197	meta_filt_EOTAXIN_noBMI.txt
rs2308006	g	gta	0.1141	-0.114	0.0247	3.801e-06	8197	meta_filt_EOTAXIN_noBMI.txt
rs142617328	t	c	0.2058	-0.0921	0.0195	2.438e-06	8197	meta_filt_EOTAXIN_noBMI.txt
rs5026995	a	t	0.6273	0.097	0.0168	7.793e-09	8197	meta_filt_EOTAXIN_noBMI.txt
rs73074163	a	t	0.9092	-0.1548	0.0281	3.808e-08	8197	meta_filt_EOTAXIN_noBMI.txt
rs1211471	t	c	0.1121	-0.1174	0.0249	2.492e-06	8197	meta_filt_EOTAXIN_noBMI.txt
rs704893	t	c	0.7404	0.1424	0.018	2.297e-15	8197	meta_filt_EOTAXIN_noBMI.txt
rs7239833	t	c	0.792	0.0904	0.0192	2.621e-06	8197	meta_filt_EOTAXIN_noBMI.txt
rs11265186	t	c	0.1126	-0.1386	0.025	2.946e-08	8197	meta_filt_EOTAXIN_noBMI.txt
rs59478814	t	g	0.6765	-0.0822	0.0168	1.06e-06	8197	meta_filt_EOTAXIN_noBMI.txt
rs3746082	a	g	0.0174	-0.3221	0.0638	4.385e-07	8197	meta_filt_EOTAXIN_noBMI.txt
rs4683344	c	g	0.2883	-0.149	0.0173	6.621e-18	8197	meta_filt_EOTAXIN_noBMI.txt
rs704901	a	g	0.2595	-0.1435	0.018	1.355e-15	8197	meta_filt_EOTAXIN_noBMI.txt
rs9872440	t	c	0.6658	0.1595	0.0166	8.746e-22	8197	meta_filt_EOTAXIN_noBMI.txt
rs80160608	t	c	0.8953	0.122	0.0258	2.238e-06	8197	meta_filt_EOTAXIN_noBMI.txt
rs1188948	t	c	0.114	-0.1136	0.0246	3.925e-06	8197	meta_filt_EOTAXIN_noBMI.txt
rs6414430	t	g	0.8031	-0.0924	0.0197	2.715e-06	8197	meta_filt_EOTAXIN_noBMI.txt
rs4656230	t	g	0.1126	-0.1386	0.025	2.946e-08	8197	meta_filt_EOTAXIN_noBMI.txt
rs75713884	t	c	0.1139	-0.1135	0.0246	4.007e-06	8197	meta_filt_EOTAXIN_noBMI.txt
rs2240861	a	g	0.3235	0.0822	0.0169	1.126e-06	8197	meta_filt_EOTAXIN_noBMI.txt
rs12605508	t	c	0.7956	0.0936	0.0195	1.587e-06	8197	meta_filt_EOTAXIN_noBMI.txt
rs12450911	a	g	0.8337	0.0995	0.0211	2.362e-06	8197	meta_filt_EOTAXIN_noBMI.txt
rs76984433	t	c	0.1027	-0.1475	0.026	1.412e-08	8197	meta_filt_EOTAXIN_noBMI.txt
rs1146429	a	g	0.8859	0.1139	0.0246	3.709e-06	8197	meta_filt_EOTAXIN_noBMI.txt
rs144651647	a	g	0.7943	0.0921	0.0195	2.422e-06	8197	meta_filt_EOTAXIN_noBMI.txt
rs1188905	t	c	0.1139	-0.1143	0.025	4.722e-06	8197	meta_filt_EOTAXIN_noBMI.txt
rs6676002	t	c	0.1642	0.145	0.0215	1.386e-11	8197	meta_filt_EOTAXIN_noBMI.txt
rs2195224	a	g	0.3357	-0.1598	0.0167	8.485e-22	8197	meta_filt_EOTAXIN_noBMI.txt
rs1146426	a	g	0.8858	0.1139	0.0246	3.739e-06	8197	meta_filt_EOTAXIN_noBMI.txt
rs4682869	t	c	0.6879	0.1395	0.0171	2.929e-16	8197	meta_filt_EOTAXIN_noBMI.txt
rs75570146	a	c	0.0602	-0.1711	0.0359	1.913e-06	8197	meta_filt_EOTAXIN_noBMI.txt
rs41286767	t	c	0.886	0.1141	0.0246	3.56e-06	8197	meta_filt_EOTAXIN_noBMI.txt
rs76546294	c	g	0.1113	-0.1418	0.0251	1.684e-08	8197	meta_filt_EOTAXIN_noBMI.txt
rs11265179	t	c	0.8322	0.1257	0.0211	2.554e-09	8197	meta_filt_EOTAXIN_noBMI.txt
rs11715464	a	g	0.5804	-0.1522	0.0159	1.053e-21	8197	meta_filt_EOTAXIN_noBMI.txt
rs17238314	t	c	0.3236	0.0819	0.0168	1.134e-06	8197	meta_filt_EOTAXIN_noBMI.txt
rs11404891	a	ag	0.112	-0.1172	0.0249	2.542e-06	8197	meta_filt_EOTAXIN_noBMI.txt
rs55884426	t	c	0.3235	0.0819	0.0168	1.154e-06	8197	meta_filt_EOTAXIN_noBMI.txt
rs9962939	t	c	0.2088	-0.0901	0.0193	3.109e-06	8197	meta_filt_EOTAXIN_noBMI.txt
rs17131255	t	c	0.1139	-0.1136	0.0246	3.962e-06	8197	meta_filt_EOTAXIN_noBMI.txt
rs946077	t	c	0.1125	-0.123	0.0249	7.788e-07	8197	meta_filt_EOTAXIN_noBMI.txt
rs4656232	a	g	0.1126	-0.1386	0.025	2.946e-08	8197	meta_filt_EOTAXIN_noBMI.txt
rs62246603	t	g	0.3238	0.0843	0.0168	5.445e-07	8197	meta_filt_EOTAXIN_noBMI.txt
rs6567075	t	c	0.2086	-0.0915	0.0193	2.2e-06	8197	meta_filt_EOTAXIN_noBMI.txt
rs6703348	c	g	0.7414	-0.0865	0.0179	1.333e-06	8197	meta_filt_EOTAXIN_noBMI.txt
rs200335208	a	ag	0.8888	0.1204	0.0253	1.891e-06	8197	meta_filt_EOTAXIN_noBMI.txt
rs62250113	a	c	0.3236	0.0815	0.0169	1.386e-06	8197	meta_filt_EOTAXIN_noBMI.txt
rs643854	t	c	0.114	-0.1139	0.0246	3.674e-06	8197	meta_filt_EOTAXIN_noBMI.txt
rs6414429	c	g	0.7634	-0.0944	0.0192	8.554e-07	8197	meta_filt_EOTAXIN_noBMI.txt
rs4388383	a	g	0.0739	0.1634	0.0302	6.008e-08	8197	meta_filt_EOTAXIN_noBMI.txt
rs60257422	a	t	0.114	-0.1143	0.0246	3.454e-06	8197	meta_filt_EOTAXIN_noBMI.txt
rs7641783	t	c	0.197	0.0927	0.0197	2.585e-06	8197	meta_filt_EOTAXIN_noBMI.txt
rs3960554	t	g	0.3159	0.0795	0.0169	2.425e-06	8197	meta_filt_EOTAXIN_noBMI.txt
rs62250114	a	g	0.3235	0.0822	0.0169	1.085e-06	8197	meta_filt_EOTAXIN_noBMI.txt
rs28600813	t	c	0.7922	0.0908	0.0193	2.468e-06	8197	meta_filt_EOTAXIN_noBMI.txt
rs11364458	t	tc	0.1634	0.1452	0.0214	1.175e-11	8197	meta_filt_EOTAXIN_noBMI.txt
rs114202043	t	c	0.0453	0.3423	0.0385	5.932e-19	8197	meta_filt_EOTAXIN_noBMI.txt
rs12453109	t	c	0.1665	-0.0988	0.0212	3.07e-06	8197	meta_filt_EOTAXIN_noBMI.txt
rs165156	t	c	0.114	-0.1137	0.0246	3.816e-06	8197	meta_filt_EOTAXIN_noBMI.txt
rs4682862	a	g	0.6452	0.1533	0.0165	1.264e-20	8197	meta_filt_EOTAXIN_noBMI.txt
rs6441999	t	c	0.197	0.0925	0.0197	2.673e-06	8197	meta_filt_EOTAXIN_noBMI.txt
rs6414427	t	c	0.8029	-0.0928	0.0197	2.508e-06	8197	meta_filt_EOTAXIN_noBMI.txt
rs77758245	t	tg	0.886	0.114	0.0246	3.599e-06	8197	meta_filt_EOTAXIN_noBMI.txt
rs7623543	a	c	0.2501	-0.133	0.0182	2.659e-13	8197	meta_filt_EOTAXIN_noBMI.txt
rs17131254	t	c	0.8837	0.1195	0.0244	1.011e-06	8197	meta_filt_EOTAXIN_noBMI.txt
rs12494055	t	c	0.492	0.1328	0.0157	2.841e-17	8197	meta_filt_EOTAXIN_noBMI.txt
rs10865925	t	c	0.698	0.1439	0.0172	5.626e-17	8197	meta_filt_EOTAXIN_noBMI.txt
rs143618462	a	g	0.7115	0.1493	0.0173	5.698e-18	8197	meta_filt_EOTAXIN_noBMI.txt
rs59788483	a	g	0.7895	0.0891	0.0192	3.509e-06	8197	meta_filt_EOTAXIN_noBMI.txt
rs1188915	a	c	0.1158	-0.1132	0.0247	4.584e-06	8197	meta_filt_EOTAXIN_noBMI.txt
rs1873617	t	c	0.2191	0.0973	0.0191	3.709e-07	8197	meta_filt_EOTAXIN_noBMI.txt
rs2146295	a	t	0.8861	0.1134	0.0246	4.08e-06	8197	meta_filt_EOTAXIN_noBMI.txt
rs73072941	a	t	0.1095	-0.1281	0.0263	1.113e-06	8197	meta_filt_EOTAXIN_noBMI.txt
rs2172246	a	c	0.7317	-0.0848	0.0177	1.718e-06	8197	meta_filt_EOTAXIN_noBMI.txt
rs1584250	t	c	0.1564	-0.123	0.0217	1.345e-08	8197	meta_filt_EOTAXIN_noBMI.txt
rs621261	a	g	0.1142	-0.1139	0.0246	3.7e-06	8197	meta_filt_EOTAXIN_noBMI.txt
rs4683342	c	g	0.2959	-0.1495	0.0172	3.638e-18	8197	meta_filt_EOTAXIN_noBMI.txt
rs4492615	t	c	0.8874	0.1386	0.025	2.946e-08	8197	meta_filt_EOTAXIN_noBMI.txt
rs12027444	a	g	0.0865	-0.1335	0.0283	2.286e-06	8197	meta_filt_EOTAXIN_noBMI.txt
rs8090675	a	c	0.2098	-0.0883	0.0193	4.535e-06	8197	meta_filt_EOTAXIN_noBMI.txt
rs2166587	a	t	0.9135	0.1335	0.0282	2.28e-06	8197	meta_filt_EOTAXIN_noBMI.txt
rs11265177	a	g	0.8405	0.1216	0.0215	1.478e-08	8197	meta_filt_EOTAXIN_noBMI.txt
rs150796733	t	c	0.2028	-0.0949	0.0197	1.387e-06	8197	meta_filt_EOTAXIN_noBMI.txt
rs183012206	a	g	0.1127	-0.1391	0.025	2.689e-08	8197	meta_filt_EOTAXIN_noBMI.txt
rs354636	a	g	0.886	0.1142	0.0246	3.492e-06	8197	meta_filt_EOTAXIN_noBMI.txt
rs2211994	t	c	0.276	0.0876	0.0177	6.981e-07	8197	meta_filt_EOTAXIN_noBMI.txt
rs17885243	g	gc	0.023	-0.275	0.0575	1.708e-06	8197	meta_filt_EOTAXIN_noBMI.txt
rs62246606	t	c	0.6759	-0.0851	0.0168	4.165e-07	8197	meta_filt_EOTAXIN_noBMI.txt
rs141214726	t	c	0.7905	0.0882	0.0193	4.732e-06	8197	meta_filt_EOTAXIN_noBMI.txt
rs41313908	t	c	0.0677	0.1533	0.0319	1.598e-06	8197	meta_filt_EOTAXIN_noBMI.txt
rs74228360	t	g	0.8861	0.1135	0.0246	3.964e-06	8197	meta_filt_EOTAXIN_noBMI.txt
rs4683336	t	c	0.656	-0.0913	0.0168	5.337e-08	8197	meta_filt_EOTAXIN_noBMI.txt
rs79081799	a	g	0.8861	0.1134	0.0246	4.067e-06	8197	meta_filt_EOTAXIN_noBMI.txt
rs59713146	t	c	0.6764	-0.0819	0.0168	1.133e-06	8197	meta_filt_EOTAXIN_noBMI.txt
rs28787730	a	c	0.2076	-0.0899	0.0193	3.171e-06	8197	meta_filt_EOTAXIN_noBMI.txt
rs8097288	a	t	0.2094	-0.0914	0.0193	2.12e-06	8197	meta_filt_EOTAXIN_noBMI.txt
rs4290055	t	c	0.1126	-0.1386	0.025	2.945e-08	8197	meta_filt_EOTAXIN_noBMI.txt
rs148232364	t	c	0.8861	0.1141	0.0246	3.612e-06	8197	meta_filt_EOTAXIN_noBMI.txt
rs6441993	a	g	0.1988	0.1018	0.0201	3.98e-07	8197	meta_filt_EOTAXIN_noBMI.txt
rs62244806	a	t	0.1854	0.117	0.0204	9.101e-09	8197	meta_filt_EOTAXIN_noBMI.txt
rs138532176	a	g	0.207	-0.0892	0.0195	4.571e-06	8197	meta_filt_EOTAXIN_noBMI.txt
rs78414233	t	c	0.1046	-0.1216	0.0258	2.471e-06	8197	meta_filt_EOTAXIN_noBMI.txt
rs200717615	a	ag	0.8877	0.1178	0.0249	2.289e-06	8197	meta_filt_EOTAXIN_noBMI.txt
rs116826172	t	c	0.9595	-0.431	0.0403	9.335e-27	8197	meta_filt_EOTAXIN_noBMI.txt
rs13094956	c	g	0.3307	-0.1528	0.0171	4.527e-19	8197	meta_filt_EOTAXIN_noBMI.txt
rs2097947	a	t	0.6836	-0.0769	0.0168	4.958e-06	8197	meta_filt_EOTAXIN_noBMI.txt
rs7621267	a	g	0.7444	-0.1247	0.0185	1.443e-11	8197	meta_filt_EOTAXIN_noBMI.txt
rs10755885	a	g	0.0739	0.163	0.0301	6.42e-08	8197	meta_filt_EOTAXIN_noBMI.txt
rs7235391	t	c	0.2079	-0.0899	0.0193	3.044e-06	8197	meta_filt_EOTAXIN_noBMI.txt
rs10908724	t	g	0.1115	-0.1421	0.0251	1.587e-08	8197	meta_filt_EOTAXIN_noBMI.txt
rs6774801	t	g	0.3122	-0.1392	0.0171	3.492e-16	8197	meta_filt_EOTAXIN_noBMI.txt
rs28582241	t	c	0.8861	0.1134	0.0246	4.05e-06	8197	meta_filt_EOTAXIN_noBMI.txt
rs34052773	t	ta	0.6603	0.1602	0.0166	4.827e-22	8197	meta_filt_EOTAXIN_noBMI.txt
rs76167444	t	c	0.8861	0.1131	0.0246	4.28e-06	8197	meta_filt_EOTAXIN_noBMI.txt
rs10461012	c	g	0.3279	0.0797	0.0169	2.298e-06	8197	meta_filt_EOTAXIN_noBMI.txt
rs75431404	c	g	0.8874	0.1389	0.025	2.79e-08	8197	meta_filt_EOTAXIN_noBMI.txt
rs3026996	a	c	0.7815	-0.0885	0.0192	4.132e-06	8197	meta_filt_EOTAXIN_noBMI.txt
rs9836162	a	g	0.3233	0.08	0.0169	2.262e-06	8197	meta_filt_EOTAXIN_noBMI.txt
rs6414428	a	g	0.1969	0.0926	0.0197	2.591e-06	8197	meta_filt_EOTAXIN_noBMI.txt
rs9815043	a	g	0.6632	0.1572	0.0165	1.436e-21	8197	meta_filt_EOTAXIN_noBMI.txt
rs4656826	a	c	0.1126	-0.1389	0.025	2.809e-08	8197	meta_filt_EOTAXIN_noBMI.txt
rs3898649	a	g	0.2485	-0.0896	0.0181	7.017e-07	8197	meta_filt_EOTAXIN_noBMI.txt
rs356351	t	c	0.886	0.1142	0.0246	3.493e-06	8197	meta_filt_EOTAXIN_noBMI.txt
rs946076	c	g	0.8879	0.1174	0.0249	2.49e-06	8197	meta_filt_EOTAXIN_noBMI.txt
rs1427803	a	c	0.3034	-0.1484	0.017	3.047e-18	8197	meta_filt_EOTAXIN_noBMI.txt
rs9948592	t	c	0.7923	0.0907	0.0193	2.461e-06	8197	meta_filt_EOTAXIN_noBMI.txt
rs71873622	t	tg	0.9327	-0.1472	0.0315	3.04e-06	8197	meta_filt_EOTAXIN_noBMI.txt
rs12410729	t	c	0.8874	0.1389	0.025	2.806e-08	8197	meta_filt_EOTAXIN_noBMI.txt
rs74796846	a	g	0.8861	0.1134	0.0246	4.077e-06	8197	meta_filt_EOTAXIN_noBMI.txt
rs10469215	t	c	0.7923	0.0907	0.0193	2.461e-06	8197	meta_filt_EOTAXIN_noBMI.txt
rs13084167	t	c	0.1972	0.0927	0.0197	2.576e-06	8197	meta_filt_EOTAXIN_noBMI.txt
rs9840290	a	g	0.6453	0.1537	0.0165	1.036e-20	8197	meta_filt_EOTAXIN_noBMI.txt
rs4399156	a	g	0.1126	-0.1386	0.025	2.944e-08	8197	meta_filt_EOTAXIN_noBMI.txt
rs1616696	t	c	0.1122	-0.1176	0.025	2.454e-06	8197	meta_filt_EOTAXIN_noBMI.txt
rs7612912	t	c	0.6506	0.1595	0.0164	3.05e-22	8197	meta_filt_EOTAXIN_noBMI.txt
rs757973	a	g	0.072	0.1552	0.0309	4.895e-07	8197	meta_filt_EOTAXIN_noBMI.txt
rs73065695	a	g	0.0932	0.1532	0.0281	4.976e-08	8197	meta_filt_EOTAXIN_noBMI.txt
rs339671	a	c	0.7425	0.1325	0.0181	2.277e-13	8197	meta_filt_EOTAXIN_noBMI.txt
rs202203111	g	ga	0.0207	0.3279	0.0602	5.072e-08	8197	meta_filt_EOTAXIN_noBMI.txt
rs834580	a	g	0.2595	-0.1435	0.018	1.36e-15	8197	meta_filt_EOTAXIN_noBMI.txt
rs8094537	a	g	0.2077	-0.0914	0.0193	2.191e-06	8197	meta_filt_EOTAXIN_noBMI.txt
rs75486999	t	c	0.8954	0.1217	0.0258	2.378e-06	8197	meta_filt_EOTAXIN_noBMI.txt
rs11152137	t	c	0.2077	-0.0907	0.0193	2.458e-06	8197	meta_filt_EOTAXIN_noBMI.txt
rs10489801	t	c	0.1138	-0.1141	0.0247	3.787e-06	8197	meta_filt_EOTAXIN_noBMI.txt
rs144656342	a	t	0.9011	0.1478	0.0275	7.727e-08	8197	meta_filt_EOTAXIN_noBMI.txt
rs75462759	t	c	0.886	0.1141	0.0246	3.563e-06	8197	meta_filt_EOTAXIN_noBMI.txt
rs11265206	t	c	0.8884	0.1422	0.0251	1.554e-08	8197	meta_filt_EOTAXIN_noBMI.txt
rs11720364	t	c	0.8715	0.1287	0.0241	9.591e-08	8197	meta_filt_EOTAXIN_noBMI.txt
rs11265174	a	t	0.1604	-0.1223	0.0214	1.132e-08	8197	meta_filt_EOTAXIN_noBMI.txt
rs75347153	a	g	0.0403	0.4357	0.0403	3.091e-27	8197	meta_filt_EOTAXIN_noBMI.txt
rs199597369	a	ac	0.0126	-0.368	0.0803	4.639e-06	8197	meta_filt_EOTAXIN_noBMI.txt
rs75986920	ct	c	0.886	0.1136	0.0246	3.913e-06	8197	meta_filt_EOTAXIN_noBMI.txt
rs139446241	t	c	0.8861	0.114	0.0246	3.637e-06	8197	meta_filt_EOTAXIN_noBMI.txt
rs59956986	t	tc	0.3411	0.0884	0.017	1.9e-07	8197	meta_filt_EOTAXIN_noBMI.txt
rs863006	a	g	0.4997	0.1368	0.0156	1.443e-18	8197	meta_filt_EOTAXIN_noBMI.txt
rs2024050	a	g	0.0739	0.164	0.0302	5.467e-08	8197	meta_filt_EOTAXIN_noBMI.txt
rs10221422	t	c	0.2078	-0.0909	0.0193	2.361e-06	8197	meta_filt_EOTAXIN_noBMI.txt
rs189921298	a	g	0.797	0.0948	0.0197	1.413e-06	8197	meta_filt_EOTAXIN_noBMI.txt
rs10224179	t	c	0.3522	0.0774	0.0166	2.943e-06	8197	meta_filt_EOTAXIN_noBMI.txt
rs8092093	c	g	0.2102	-0.0891	0.0192	3.612e-06	8197	meta_filt_EOTAXIN_noBMI.txt
rs147287945	a	g	0.0741	-0.1512	0.0313	1.356e-06	8197	meta_filt_EOTAXIN_noBMI.txt
rs79508328	a	g	0.8874	0.1389	0.025	2.806e-08	8197	meta_filt_EOTAXIN_noBMI.txt
rs79610128	c	g	0.8902	0.1264	0.0253	5.758e-07	8197	meta_filt_EOTAXIN_noBMI.txt
rs11919717	a	c	0.3343	-0.1598	0.0166	7.728e-22	8197	meta_filt_EOTAXIN_noBMI.txt
rs339687	c	g	0.2688	-0.1107	0.018	8.535e-10	8197	meta_filt_EOTAXIN_noBMI.txt
rs9317045	a	c	0.8615	0.1172	0.0236	6.954e-07	8197	meta_filt_EOTAXIN_noBMI.txt
rs3091324	t	g	0.1679	-0.0994	0.021	2.338e-06	8197	meta_filt_EOTAXIN_noBMI.txt
rs10908733	a	t	0.1361	-0.1379	0.0231	2.314e-09	8197	meta_filt_EOTAXIN_noBMI.txt
rs9899881	t	c	0.8616	0.1113	0.0237	2.7e-06	7609	meta_filt_FGF_BASIC_noBMI.txt
rs9894083	a	g	0.1056	-0.1234	0.0266	3.558e-06	7609	meta_filt_FGF_BASIC_noBMI.txt
rs4251788	c	g	0.8944	0.1233	0.0266	3.664e-06	7609	meta_filt_FGF_BASIC_noBMI.txt
rs9889274	t	c	0.1045	-0.1276	0.0267	1.827e-06	7609	meta_filt_FGF_BASIC_noBMI.txt
rs13412535	a	g	0.1856	-0.1129	0.0224	4.763e-07	7609	meta_filt_FGF_BASIC_noBMI.txt
rs16971670	a	t	0.8956	0.1278	0.0268	1.793e-06	7609	meta_filt_FGF_BASIC_noBMI.txt
rs2702947	a	t	0.1319	-0.1147	0.0246	3.125e-06	7609	meta_filt_FGF_BASIC_noBMI.txt
rs4796126	a	g	0.1053	-0.1237	0.0267	3.487e-06	7609	meta_filt_FGF_BASIC_noBMI.txt
rs9900236	t	g	0.1043	-0.1279	0.0268	1.783e-06	7609	meta_filt_FGF_BASIC_noBMI.txt
rs76253061	t	c	0.9925	-0.4811	0.1041	3.807e-06	7609	meta_filt_FGF_BASIC_noBMI.txt
rs9911016	c	g	0.1046	-0.1275	0.0267	1.84e-06	7609	meta_filt_FGF_BASIC_noBMI.txt
rs9898152	a	g	0.1055	-0.1232	0.0266	3.716e-06	7609	meta_filt_FGF_BASIC_noBMI.txt
rs4796115	t	c	0.1056	-0.1233	0.0266	3.637e-06	7609	meta_filt_FGF_BASIC_noBMI.txt
rs3809769	t	g	0.8946	0.1236	0.0267	3.514e-06	7609	meta_filt_FGF_BASIC_noBMI.txt
rs115889365	a	g	0.0544	0.1678	0.0365	4.365e-06	7609	meta_filt_FGF_BASIC_noBMI.txt
rs143297958	a	g	0.9942	0.5761	0.1243	3.595e-06	7609	meta_filt_FGF_BASIC_noBMI.txt
rs9908011	t	c	0.8954	0.1274	0.0267	1.843e-06	7609	meta_filt_FGF_BASIC_noBMI.txt
rs2280787	a	c	0.1384	-0.1113	0.0237	2.683e-06	7609	meta_filt_FGF_BASIC_noBMI.txt
rs11869976	a	g	0.1043	-0.1279	0.0268	1.775e-06	7609	meta_filt_FGF_BASIC_noBMI.txt
rs143334272	t	c	0.0357	0.2011	0.0439	4.729e-06	7609	meta_filt_FGF_BASIC_noBMI.txt
rs9789051	a	c	0.1054	-0.1236	0.0267	3.516e-06	7609	meta_filt_FGF_BASIC_noBMI.txt
rs148287449	a	g	0.0363	0.1975	0.0431	4.683e-06	7609	meta_filt_FGF_BASIC_noBMI.txt
rs28739295	a	g	0.8948	0.1238	0.0267	3.481e-06	7609	meta_filt_FGF_BASIC_noBMI.txt
rs200619373	a	ag	0.8945	0.1233	0.0266	3.667e-06	7609	meta_filt_FGF_BASIC_noBMI.txt
rs59338510	a	g	0.1055	-0.1234	0.0266	3.616e-06	7609	meta_filt_FGF_BASIC_noBMI.txt
rs9912894	t	c	0.1046	-0.1275	0.0267	1.839e-06	7609	meta_filt_FGF_BASIC_noBMI.txt
rs4795100	a	g	0.8957	0.128	0.0268	1.778e-06	7609	meta_filt_FGF_BASIC_noBMI.txt
rs9913559	a	t	0.1384	-0.1113	0.0237	2.682e-06	7609	meta_filt_FGF_BASIC_noBMI.txt
rs4796109	a	g	0.1078	-0.1239	0.0266	3.061e-06	7609	meta_filt_FGF_BASIC_noBMI.txt
rs115256310	a	g	0.9951	-0.6174	0.1324	3.095e-06	7609	meta_filt_FGF_BASIC_noBMI.txt
rs9899215	t	c	0.8954	0.1275	0.0267	1.839e-06	7609	meta_filt_FGF_BASIC_noBMI.txt
rs68066031	t	c	0.8071	0.1096	0.0221	6.888e-07	7609	meta_filt_FGF_BASIC_noBMI.txt
rs144877376	a	g	0.9631	-0.2007	0.043	3.108e-06	7609	meta_filt_FGF_BASIC_noBMI.txt
rs75168112	t	c	0.8097	-0.1024	0.0214	1.637e-06	7609	meta_filt_FGF_BASIC_noBMI.txt
rs2526327	a	g	0.1385	-0.1108	0.0237	2.97e-06	7609	meta_filt_FGF_BASIC_noBMI.txt
rs78023535	a	c	0.8945	0.1232	0.0266	3.651e-06	7609	meta_filt_FGF_BASIC_noBMI.txt
rs9912571	a	g	0.1047	-0.1274	0.0267	1.85e-06	7609	meta_filt_FGF_BASIC_noBMI.txt
rs9907145	t	c	0.8954	0.1275	0.0267	1.837e-06	7609	meta_filt_FGF_BASIC_noBMI.txt
rs9911598	a	g	0.1067	-0.1234	0.0266	3.432e-06	7609	meta_filt_FGF_BASIC_noBMI.txt
rs9901418	t	c	0.1045	-0.1276	0.0267	1.819e-06	7609	meta_filt_FGF_BASIC_noBMI.txt
rs7213636	c	g	0.1384	-0.1112	0.0237	2.755e-06	7609	meta_filt_FGF_BASIC_noBMI.txt
rs9912049	t	c	0.8954	0.1275	0.0267	1.84e-06	7609	meta_filt_FGF_BASIC_noBMI.txt
rs4796124	t	c	0.8946	0.1236	0.0267	3.509e-06	7609	meta_filt_FGF_BASIC_noBMI.txt
rs9912552	a	c	0.1055	-0.1234	0.0266	3.635e-06	7609	meta_filt_FGF_BASIC_noBMI.txt
rs78672421	a	t	0.8937	0.1234	0.0266	3.529e-06	7609	meta_filt_FGF_BASIC_noBMI.txt
rs9899870	t	c	0.8955	0.1276	0.0267	1.825e-06	7609	meta_filt_FGF_BASIC_noBMI.txt
rs9901195	t	c	0.1045	-0.1276	0.0267	1.825e-06	7609	meta_filt_FGF_BASIC_noBMI.txt
rs4796112	t	c	0.1066	-0.1234	0.0266	3.437e-06	7609	meta_filt_FGF_BASIC_noBMI.txt
rs4796125	t	c	0.8946	0.1237	0.0267	3.501e-06	7609	meta_filt_FGF_BASIC_noBMI.txt
rs11657908	t	c	0.8954	0.1274	0.0267	1.844e-06	7609	meta_filt_FGF_BASIC_noBMI.txt
rs11655533	a	g	0.8953	0.1274	0.0267	1.848e-06	7609	meta_filt_FGF_BASIC_noBMI.txt
rs61990749	c	g	0.1545	0.1124	0.0228	8.225e-07	7609	meta_filt_FGF_BASIC_noBMI.txt
rs78905197	t	c	0.1055	-0.1233	0.0266	3.642e-06	7609	meta_filt_FGF_BASIC_noBMI.txt
rs201452814	g	gt	0.9722	-0.2401	0.0523	4.4e-06	7609	meta_filt_FGF_BASIC_noBMI.txt
rs145168562	c	g	0.0378	0.2036	0.0427	1.806e-06	7609	meta_filt_FGF_BASIC_noBMI.txt
rs9903590	t	c	0.8953	0.1281	0.0267	1.622e-06	7609	meta_filt_FGF_BASIC_noBMI.txt
rs9896265	t	c	0.1044	-0.1279	0.0268	1.786e-06	7609	meta_filt_FGF_BASIC_noBMI.txt
rs2376287	t	c	0.8616	0.1112	0.0237	2.749e-06	7609	meta_filt_FGF_BASIC_noBMI.txt
rs4251751	c	g	0.1067	-0.1234	0.0266	3.485e-06	7609	meta_filt_FGF_BASIC_noBMI.txt
rs9907588	t	g	0.8941	0.1234	0.0266	3.577e-06	7609	meta_filt_FGF_BASIC_noBMI.txt
rs11442417	a	at	0.8936	0.1234	0.0266	3.52e-06	7609	meta_filt_FGF_BASIC_noBMI.txt
rs9913488	t	c	0.1047	-0.1274	0.0267	1.852e-06	7609	meta_filt_FGF_BASIC_noBMI.txt
rs113073013	t	c	0.1055	-0.1235	0.0266	3.556e-06	7609	meta_filt_FGF_BASIC_noBMI.txt
rs3817656	a	g	0.8946	0.1235	0.0266	3.585e-06	7609	meta_filt_FGF_BASIC_noBMI.txt
rs56294660	t	c	0.1052	-0.124	0.0267	3.38e-06	7609	meta_filt_FGF_BASIC_noBMI.txt
rs74810165	g	gt	0.1055	-0.1233	0.0266	3.65e-06	7609	meta_filt_FGF_BASIC_noBMI.txt
rs9890583	a	c	0.1385	-0.1112	0.0237	2.72e-06	7609	meta_filt_FGF_BASIC_noBMI.txt
rs3785764	t	c	0.1064	-0.1234	0.0266	3.523e-06	7609	meta_filt_FGF_BASIC_noBMI.txt
rs76016589	a	g	0.1054	-0.1236	0.0267	3.511e-06	7609	meta_filt_FGF_BASIC_noBMI.txt
rs9907295	t	c	0.1038	-0.1285	0.0268	1.674e-06	7609	meta_filt_FGF_BASIC_noBMI.txt
rs3760326	a	t	0.8945	0.1233	0.0266	3.645e-06	7609	meta_filt_FGF_BASIC_noBMI.txt
rs9897095	a	g	0.8956	0.1279	0.0268	1.787e-06	7609	meta_filt_FGF_BASIC_noBMI.txt
rs9904675	a	g	0.1039	-0.1284	0.0268	1.695e-06	7609	meta_filt_FGF_BASIC_noBMI.txt
rs4796127	a	t	0.8947	0.1237	0.0267	3.477e-06	7609	meta_filt_FGF_BASIC_noBMI.txt
rs2014839	a	g	0.8934	0.1234	0.0266	3.436e-06	7609	meta_filt_FGF_BASIC_noBMI.txt
rs2107540	t	g	0.1053	-0.1237	0.0267	3.509e-06	7609	meta_filt_FGF_BASIC_noBMI.txt
rs9894799	a	g	0.1046	-0.1275	0.0267	1.842e-06	7609	meta_filt_FGF_BASIC_noBMI.txt
rs11653016	a	g	0.1046	-0.1275	0.0267	1.843e-06	7609	meta_filt_FGF_BASIC_noBMI.txt
rs9303693	t	c	0.8954	0.1275	0.0267	1.839e-06	7609	meta_filt_FGF_BASIC_noBMI.txt
rs147409637	t	c	0.0369	0.201	0.0431	3.077e-06	7609	meta_filt_FGF_BASIC_noBMI.txt
rs3760447	c	g	0.1056	-0.1233	0.0266	3.658e-06	7609	meta_filt_FGF_BASIC_noBMI.txt
rs4251752	c	g	0.1067	-0.1234	0.0266	3.486e-06	7609	meta_filt_FGF_BASIC_noBMI.txt
rs112335390	t	tg	0.1552	0.1111	0.0226	9.367e-07	7609	meta_filt_FGF_BASIC_noBMI.txt
rs9889977	t	c	0.1046	-0.1275	0.0267	1.842e-06	7609	meta_filt_FGF_BASIC_noBMI.txt
rs4795091	a	g	0.8926	0.1239	0.0266	3.055e-06	7609	meta_filt_FGF_BASIC_noBMI.txt
rs4796133	a	g	0.8616	0.1112	0.0237	2.754e-06	7609	meta_filt_FGF_BASIC_noBMI.txt
rs11650409	a	g	0.1047	-0.1274	0.0267	1.847e-06	7609	meta_filt_FGF_BASIC_noBMI.txt
rs78588723	a	atatg	0.104	-0.1284	0.0268	1.698e-06	7609	meta_filt_FGF_BASIC_noBMI.txt
rs4796113	t	c	0.1064	-0.1234	0.0266	3.519e-06	7609	meta_filt_FGF_BASIC_noBMI.txt
rs9899866	a	g	0.1046	-0.1275	0.0267	1.832e-06	7609	meta_filt_FGF_BASIC_noBMI.txt
rs77030590	t	g	0.1044	-0.1278	0.0268	1.792e-06	7609	meta_filt_FGF_BASIC_noBMI.txt
rs76242850	c	g	0.1057	-0.1234	0.0266	3.603e-06	7609	meta_filt_FGF_BASIC_noBMI.txt
rs146347028	t	c	0.0337	0.2121	0.0458	3.67e-06	7609	meta_filt_FGF_BASIC_noBMI.txt
rs9898132	a	g	0.1057	-0.1236	0.0266	3.472e-06	7609	meta_filt_FGF_BASIC_noBMI.txt
rs11652192	c	g	0.1064	-0.1235	0.0266	3.448e-06	7609	meta_filt_FGF_BASIC_noBMI.txt
rs79730543	t	g	0.8947	0.1237	0.0267	3.532e-06	7609	meta_filt_FGF_BASIC_noBMI.txt
rs4796118	t	c	0.1056	-0.1233	0.0266	3.662e-06	7609	meta_filt_FGF_BASIC_noBMI.txt
rs4533193	t	c	0.1553	0.1105	0.0226	1.032e-06	7609	meta_filt_FGF_BASIC_noBMI.txt
rs11868801	a	g	0.8947	0.1238	0.0267	3.429e-06	7609	meta_filt_FGF_BASIC_noBMI.txt
rs9303691	t	c	0.1056	-0.1233	0.0266	3.623e-06	7609	meta_filt_FGF_BASIC_noBMI.txt
rs116237381	a	g	0.0373	0.2031	0.0428	2.021e-06	7609	meta_filt_FGF_BASIC_noBMI.txt
rs11653051	t	c	0.1046	-0.1274	0.0267	1.842e-06	7609	meta_filt_FGF_BASIC_noBMI.txt
rs4796119	t	c	0.8945	0.1232	0.0266	3.741e-06	7609	meta_filt_FGF_BASIC_noBMI.txt
rs77985883	a	g	0.1056	-0.1232	0.0266	3.704e-06	7609	meta_filt_FGF_BASIC_noBMI.txt
rs59247105	t	c	0.1054	-0.1232	0.0266	3.732e-06	7609	meta_filt_FGF_BASIC_noBMI.txt
rs4796131	t	c	0.1051	-0.1241	0.0267	3.275e-06	7609	meta_filt_FGF_BASIC_noBMI.txt
rs55767296	t	g	0.8695	0.115	0.0251	4.532e-06	7609	meta_filt_FGF_BASIC_noBMI.txt
rs9914468	a	g	0.8954	0.1275	0.0267	1.839e-06	7609	meta_filt_FGF_BASIC_noBMI.txt
rs11080361	t	c	0.1045	-0.1277	0.0268	1.803e-06	7609	meta_filt_FGF_BASIC_noBMI.txt
rs16873997	c	g	0.9928	-0.4856	0.1048	3.567e-06	7609	meta_filt_FGF_BASIC_noBMI.txt
rs67805974	t	tatagtacatc	0.1067	-0.1234	0.0266	3.495e-06	7609	meta_filt_FGF_BASIC_noBMI.txt
rs17094040	t	c	0.1522	0.1051	0.0229	4.308e-06	7609	meta_filt_FGF_BASIC_noBMI.txt
rs9914401	t	c	0.8944	0.1232	0.0266	3.692e-06	7609	meta_filt_FGF_BASIC_noBMI.txt
rs11080362	a	g	0.8955	0.1277	0.0268	1.801e-06	7609	meta_filt_FGF_BASIC_noBMI.txt
rs9900473	t	c	0.106	-0.1234	0.0266	3.492e-06	7609	meta_filt_FGF_BASIC_noBMI.txt
rs4796130	a	g	0.1051	-0.1241	0.0267	3.287e-06	7609	meta_filt_FGF_BASIC_noBMI.txt
rs79340517	a	g	0.8953	0.1274	0.0267	1.855e-06	7609	meta_filt_FGF_BASIC_noBMI.txt
rs28722787	t	c	0.8616	0.1112	0.0237	2.762e-06	7609	meta_filt_FGF_BASIC_noBMI.txt
rs17106604	t	c	0.1551	0.1112	0.0226	9.01e-07	7609	meta_filt_FGF_BASIC_noBMI.txt
rs11658222	c	g	0.8933	0.1234	0.0266	3.485e-06	7609	meta_filt_FGF_BASIC_noBMI.txt
rs9908525	t	g	0.8954	0.1274	0.0267	1.846e-06	7609	meta_filt_FGF_BASIC_noBMI.txt
rs138607610	a	g	0.8947	0.1237	0.0267	3.53e-06	7609	meta_filt_FGF_BASIC_noBMI.txt
rs9907121	c	g	0.1056	-0.1234	0.0266	3.563e-06	7609	meta_filt_FGF_BASIC_noBMI.txt
rs4796134	t	g	0.1384	-0.1112	0.0237	2.732e-06	7609	meta_filt_FGF_BASIC_noBMI.txt
rs4795099	t	c	0.8946	0.124	0.0267	3.327e-06	7609	meta_filt_FGF_BASIC_noBMI.txt
rs4251727	a	g	0.1072	-0.1238	0.0266	3.133e-06	7609	meta_filt_FGF_BASIC_noBMI.txt
rs2251660	a	c	0.8617	0.1104	0.0237	3.231e-06	7609	meta_filt_FGF_BASIC_noBMI.txt
rs6574411	a	g	0.1547	0.1115	0.0227	9.448e-07	7609	meta_filt_FGF_BASIC_noBMI.txt
rs9896658	a	c	0.8956	0.1278	0.0268	1.803e-06	7609	meta_filt_FGF_BASIC_noBMI.txt
rs4795092	t	g	0.8926	0.1239	0.0266	3.054e-06	7609	meta_filt_FGF_BASIC_noBMI.txt
rs9894314	a	g	0.1044	-0.1279	0.0268	1.788e-06	7609	meta_filt_FGF_BASIC_noBMI.txt
rs9912793	a	g	0.1047	-0.1274	0.0267	1.851e-06	7609	meta_filt_FGF_BASIC_noBMI.txt
rs9908907	a	c	0.1057	-0.1229	0.0267	4.034e-06	7609	meta_filt_FGF_BASIC_noBMI.txt
rs116745220	a	g	0.9951	-0.6176	0.1324	3.085e-06	7609	meta_filt_FGF_BASIC_noBMI.txt
rs4795095	a	g	0.8945	0.1233	0.0266	3.686e-06	7609	meta_filt_FGF_BASIC_noBMI.txt
rs187514142	a	g	0.0365	0.1988	0.0431	3.919e-06	7609	meta_filt_FGF_BASIC_noBMI.txt
rs4796136	t	c	0.1384	-0.1112	0.0237	2.734e-06	7609	meta_filt_FGF_BASIC_noBMI.txt
rs28912068	a	g	0.1056	-0.1232	0.0266	3.725e-06	7609	meta_filt_FGF_BASIC_noBMI.txt
rs2376285	a	g	0.8941	0.1239	0.0266	3.229e-06	7609	meta_filt_FGF_BASIC_noBMI.txt
rs4796114	c	g	0.8936	0.1234	0.0266	3.521e-06	7609	meta_filt_FGF_BASIC_noBMI.txt
rs2006248	a	c	0.8948	0.1239	0.0267	3.375e-06	7609	meta_filt_FGF_BASIC_noBMI.txt
rs2735475	a	c	0.8616	0.1109	0.0237	2.991e-06	7609	meta_filt_FGF_BASIC_noBMI.txt
rs145577605	a	g	0.0378	0.2043	0.0427	1.672e-06	7609	meta_filt_FGF_BASIC_noBMI.txt
rs74622050	a	g	0.8944	0.123	0.0266	3.891e-06	7609	meta_filt_FGF_BASIC_noBMI.txt
rs9909050	t	c	0.8945	0.1234	0.0266	3.626e-06	7609	meta_filt_FGF_BASIC_noBMI.txt
rs78873483	a	g	0.1025	0.1286	0.0282	4.98e-06	7609	meta_filt_FGF_BASIC_noBMI.txt
rs28550999	t	g	0.1051	-0.1241	0.0267	3.315e-06	7609	meta_filt_FGF_BASIC_noBMI.txt
rs11656556	t	c	0.1054	-0.1236	0.0267	3.507e-06	7609	meta_filt_FGF_BASIC_noBMI.txt
rs183751764	a	t	0.0045	0.7871	0.1629	1.354e-06	5985	meta_filt_FGF_BASIC_noBMI.txt
rs74780070	a	g	0.1051	-0.1242	0.0267	3.292e-06	7609	meta_filt_FGF_BASIC_noBMI.txt
rs4251729	t	c	0.8928	0.1238	0.0266	3.15e-06	7609	meta_filt_FGF_BASIC_noBMI.txt
rs34369685	a	t	0.1318	-0.1152	0.0246	2.815e-06	7609	meta_filt_FGF_BASIC_noBMI.txt
rs9891064	t	c	0.8955	0.1276	0.0267	1.825e-06	7609	meta_filt_FGF_BASIC_noBMI.txt
rs9897665	a	c	0.1046	-0.1275	0.0267	1.841e-06	7609	meta_filt_FGF_BASIC_noBMI.txt
rs11652536	t	c	0.1054	-0.1236	0.0267	3.521e-06	7609	meta_filt_FGF_BASIC_noBMI.txt
rs2702948	a	g	0.1319	-0.1147	0.0246	3.124e-06	7609	meta_filt_FGF_BASIC_noBMI.txt
rs4796120	a	g	0.8946	0.1234	0.0266	3.649e-06	7609	meta_filt_FGF_BASIC_noBMI.txt
rs4796137	a	g	0.1384	-0.1112	0.0237	2.734e-06	7609	meta_filt_FGF_BASIC_noBMI.txt
rs11653204	t	c	0.8946	0.1236	0.0267	3.504e-06	7609	meta_filt_FGF_BASIC_noBMI.txt
rs9912284	a	g	0.1052	-0.1255	0.0268	2.865e-06	7609	meta_filt_FGF_BASIC_noBMI.txt
rs202100356	ccttt	c	0.9634	-0.1994	0.0431	3.691e-06	7609	meta_filt_FGF_BASIC_noBMI.txt
rs181556321	t	c	0.0366	0.1994	0.0431	3.691e-06	7609	meta_filt_FGF_BASIC_noBMI.txt
rs9893004	t	c	0.8954	0.1275	0.0267	1.84e-06	7609	meta_filt_FGF_BASIC_noBMI.txt
rs2849358	a	g	0.2551	0.0911	0.0193	2.321e-06	7609	meta_filt_FGF_BASIC_noBMI.txt
rs141165998	a	aaac	0.8615	0.1112	0.0237	2.773e-06	7609	meta_filt_FGF_BASIC_noBMI.txt
rs144389200	ct	c	0.9925	-0.4811	0.1041	3.808e-06	7609	meta_filt_FGF_BASIC_noBMI.txt
rs11080360	t	c	0.1044	-0.1278	0.0268	1.789e-06	7609	meta_filt_FGF_BASIC_noBMI.txt
rs4796135	a	t	0.8616	0.1112	0.0237	2.733e-06	7609	meta_filt_FGF_BASIC_noBMI.txt
rs55921647	t	c	0.155	0.1113	0.0227	9.643e-07	7609	meta_filt_FGF_BASIC_noBMI.txt
rs6835148	t	c	0.4327	0.0775	0.016	1.285e-06	7948	meta_filt_G_CSF_noBMI.txt
rs6856359	a	g	0.6034	-0.0774	0.0163	2.085e-06	7948	meta_filt_G_CSF_noBMI.txt
rs10185422	c	g	0.7002	0.0853	0.0174	9.75e-07	7948	meta_filt_G_CSF_noBMI.txt
rs201799147	a	ag	0.5673	-0.0775	0.016	1.296e-06	7948	meta_filt_G_CSF_noBMI.txt
rs78043583	t	c	0.006	0.5296	0.1142	3.526e-06	7948	meta_filt_G_CSF_noBMI.txt
rs183023730	t	g	0.0034	0.7898	0.1677	2.471e-06	6404	meta_filt_G_CSF_noBMI.txt
rs10002112	a	c	0.5661	-0.0778	0.016	1.197e-06	7948	meta_filt_G_CSF_noBMI.txt
rs142904612	t	c	0.0092	-0.607	0.1329	4.981e-06	3562	meta_filt_G_CSF_noBMI.txt
rs117261691	t	c	0.0894	0.1318	0.0288	4.669e-06	7948	meta_filt_G_CSF_noBMI.txt
rs143158039	g	ga	0.3501	0.0794	0.0166	1.73e-06	7948	meta_filt_G_CSF_noBMI.txt
rs143774919	t	c	0.9952	-0.6769	0.14	1.339e-06	6404	meta_filt_G_CSF_noBMI.txt
rs6813067	a	t	0.5661	-0.0778	0.016	1.199e-06	7948	meta_filt_G_CSF_noBMI.txt
rs115256310	a	g	0.9954	-0.6788	0.1359	5.85e-07	7948	meta_filt_G_CSF_noBMI.txt
rs11728016	t	c	0.6038	-0.0775	0.0163	2.086e-06	7948	meta_filt_G_CSF_noBMI.txt
rs7092811	c	g	0.982	0.3026	0.0648	2.995e-06	7948	meta_filt_G_CSF_noBMI.txt
rs6835469	a	g	0.5673	-0.0775	0.016	1.287e-06	7948	meta_filt_G_CSF_noBMI.txt
rs4697531	a	g	0.5676	-0.0776	0.016	1.289e-06	7948	meta_filt_G_CSF_noBMI.txt
rs11428895	g	gt	0.5673	-0.0774	0.016	1.34e-06	7948	meta_filt_G_CSF_noBMI.txt
rs10175582	a	t	0.3031	-0.0819	0.0174	2.559e-06	7948	meta_filt_G_CSF_noBMI.txt
rs74148555	t	c	0.0144	-0.3771	0.0753	5.591e-07	7948	meta_filt_G_CSF_noBMI.txt
rs6856792	a	g	0.6044	-0.077	0.0163	2.367e-06	7948	meta_filt_G_CSF_noBMI.txt
rs586802	a	g	0.758	0.0882	0.0187	2.398e-06	7948	meta_filt_G_CSF_noBMI.txt
rs201638011	t	tc	0.7865	-0.0889	0.0194	4.669e-06	7948	meta_filt_G_CSF_noBMI.txt
rs239470	a	t	0.4991	0.0739	0.0159	3.29e-06	7948	meta_filt_G_CSF_noBMI.txt
rs6740648	t	c	0.6752	0.0818	0.0172	1.9e-06	7948	meta_filt_G_CSF_noBMI.txt
rs9998420	t	g	0.5676	-0.0776	0.016	1.29e-06	7948	meta_filt_G_CSF_noBMI.txt
rs11903143	a	g	0.7066	0.0889	0.0175	3.784e-07	7948	meta_filt_G_CSF_noBMI.txt
rs6448328	t	c	0.5673	-0.0776	0.016	1.283e-06	7948	meta_filt_G_CSF_noBMI.txt
rs10939033	a	g	0.6038	-0.0775	0.0163	2.074e-06	7948	meta_filt_G_CSF_noBMI.txt
rs4697530	a	c	0.5673	-0.0775	0.016	1.29e-06	7948	meta_filt_G_CSF_noBMI.txt
rs1005417	t	c	0.4327	0.0775	0.016	1.315e-06	7948	meta_filt_G_CSF_noBMI.txt
rs13126219	t	c	0.5675	-0.0775	0.016	1.323e-06	7948	meta_filt_G_CSF_noBMI.txt
rs146146420	t	c	0.0033	0.8035	0.1707	2.526e-06	6404	meta_filt_G_CSF_noBMI.txt
rs2192451	a	g	0.396	0.0771	0.0163	2.34e-06	7948	meta_filt_G_CSF_noBMI.txt
rs6821658	t	c	0.4326	0.0778	0.016	1.18e-06	7948	meta_filt_G_CSF_noBMI.txt
rs6856917	a	g	0.5675	-0.0775	0.016	1.324e-06	7948	meta_filt_G_CSF_noBMI.txt
rs586313	t	c	0.2417	-0.0883	0.0187	2.355e-06	7948	meta_filt_G_CSF_noBMI.txt
rs2324653	c	g	0.574	-0.0812	0.016	4.168e-07	7948	meta_filt_G_CSF_noBMI.txt
rs10025141	a	g	0.4325	0.0776	0.016	1.298e-06	7948	meta_filt_G_CSF_noBMI.txt
rs145756094	c	g	0.9962	-0.7323	0.1479	7.399e-07	6404	meta_filt_G_CSF_noBMI.txt
rs6821233	a	c	0.5675	-0.0778	0.016	1.216e-06	7948	meta_filt_G_CSF_noBMI.txt
rs6448329	t	c	0.5673	-0.0775	0.016	1.294e-06	7948	meta_filt_G_CSF_noBMI.txt
rs2671444	a	g	0.6506	-0.0776	0.0166	2.861e-06	7948	meta_filt_G_CSF_noBMI.txt
rs76287671	t	c	0.2333	0.0894	0.0189	2.191e-06	7948	meta_filt_G_CSF_noBMI.txt
rs78956669	a	g	0.9939	-0.5269	0.1143	4.008e-06	7948	meta_filt_G_CSF_noBMI.txt
rs1005416	c	g	0.4327	0.0776	0.016	1.285e-06	7948	meta_filt_G_CSF_noBMI.txt
rs116745220	a	g	0.9954	-0.6789	0.1359	5.851e-07	7948	meta_filt_G_CSF_noBMI.txt
rs11886690	a	g	0.2936	-0.0883	0.0175	4.632e-07	7948	meta_filt_G_CSF_noBMI.txt
rs1005415	a	g	0.5673	-0.0776	0.016	1.283e-06	7948	meta_filt_G_CSF_noBMI.txt
rs78523761	a	g	0.0077	0.5374	0.1139	2.389e-06	6404	meta_filt_G_CSF_noBMI.txt
rs77318030	t	c	0.9563	-0.2031	0.0427	2.017e-06	7948	meta_filt_G_CSF_noBMI.txt
rs6841976	t	c	0.5673	-0.0775	0.016	1.289e-06	7948	meta_filt_G_CSF_noBMI.txt
rs3753867	a	g	0.7146	0.1337	0.0264	4e-07	3544	meta_filt_GROA_noBMI.txt
rs12154511	a	t	0.0514	0.2495	0.0539	3.641e-06	3544	meta_filt_GROA_noBMI.txt
rs12643330	t	c	0.735	-0.2501	0.0268	1.228e-20	3544	meta_filt_GROA_noBMI.txt
rs75078633	t	c	0.0046	0.9018	0.1837	9.099e-07	3544	meta_filt_GROA_noBMI.txt
rs145187785	ca	c	0.8871	0.1756	0.0377	3.269e-06	3544	meta_filt_GROA_noBMI.txt
rs12034969	t	c	0.4362	-0.1107	0.0241	4.299e-06	3544	meta_filt_GROA_noBMI.txt
rs138580578	t	ta	0.1152	-0.2021	0.0376	7.362e-08	3544	meta_filt_GROA_noBMI.txt
rs655328	t	c	0.2424	0.3834	0.0279	6.892e-43	3544	meta_filt_GROA_noBMI.txt
rs2253114	t	g	0.7435	-0.2412	0.0272	7.766e-19	3544	meta_filt_GROA_noBMI.txt
rs4128725	t	c	0.8891	0.191	0.038	4.962e-07	3544	meta_filt_GROA_noBMI.txt
rs138250249	ca	c	0.9797	-0.8317	0.0858	3.236e-22	3544	meta_filt_GROA_noBMI.txt
rs148879743	g	gt	0.2191	0.3141	0.0289	1.651e-27	3544	meta_filt_GROA_noBMI.txt
rs150194856	t	c	0.0177	-0.4223	0.0914	3.857e-06	3544	meta_filt_GROA_noBMI.txt
rs12118628	a	g	0.1109	-0.191	0.038	4.96e-07	3544	meta_filt_GROA_noBMI.txt
rs58610473	a	c	0.98	-0.8371	0.086	2.232e-22	3544	meta_filt_GROA_noBMI.txt
rs79443491	a	g	0.0515	0.2474	0.0536	3.934e-06	3544	meta_filt_GROA_noBMI.txt
rs74637775	a	c	0.02	0.8331	0.0859	2.994e-22	3544	meta_filt_GROA_noBMI.txt
rs34388918	a	g	0.4899	0.1366	0.0239	1.045e-08	3544	meta_filt_GROA_noBMI.txt
rs2022736	a	g	0.7745	-0.2432	0.029	5.311e-17	3544	meta_filt_GROA_noBMI.txt
rs1957069	t	c	0.98	-0.8355	0.0859	2.422e-22	3544	meta_filt_GROA_noBMI.txt
rs12132451	a	g	0.4388	0.187	0.0241	9.629e-15	3544	meta_filt_GROA_noBMI.txt
rs72313252	g	gtgta	0.0203	0.8309	0.0857	3.162e-22	3544	meta_filt_GROA_noBMI.txt
rs2494263	a	g	0.7697	0.1891	0.0284	2.856e-11	3544	meta_filt_GROA_noBMI.txt
rs1156411	a	c	0.6016	0.1261	0.0242	1.9e-07	3544	meta_filt_GROA_noBMI.txt
rs1446966	a	g	0.3985	-0.1261	0.0242	1.913e-07	3544	meta_filt_GROA_noBMI.txt
rs55872368	t	g	0.1537	0.1598	0.0329	1.164e-06	3544	meta_filt_GROA_noBMI.txt
rs114095375	t	c	0.0525	0.2437	0.0533	4.737e-06	3544	meta_filt_GROA_noBMI.txt
rs518632	a	t	0.2429	0.3836	0.0279	5.91e-43	3544	meta_filt_GROA_noBMI.txt
rs9662662	t	c	0.3259	0.1552	0.0258	1.734e-09	3544	meta_filt_GROA_noBMI.txt
rs17171245	t	g	0.0536	0.2446	0.053	3.932e-06	3544	meta_filt_GROA_noBMI.txt
rs5778124	cctaa	c	0.7146	0.1337	0.0264	4.012e-07	3544	meta_filt_GROA_noBMI.txt
rs629315	t	c	0.0203	0.823	0.0853	5.065e-22	3544	meta_filt_GROA_noBMI.txt
rs6695441	c	g	0.723	0.1587	0.0269	3.457e-09	3544	meta_filt_GROA_noBMI.txt
rs80127839	a	c	0.9714	-0.5805	0.0715	4.669e-16	3544	meta_filt_GROA_noBMI.txt
rs562213	t	c	0.2769	0.3564	0.0271	1.333e-39	3544	meta_filt_GROA_noBMI.txt
rs499141	a	c	0.9797	-0.8238	0.0853	4.735e-22	3544	meta_filt_GROA_noBMI.txt
rs16850099	c	g	0.1932	0.1968	0.0298	3.94e-11	3544	meta_filt_GROA_noBMI.txt
rs61821493	a	t	0.2485	0.2615	0.0275	2.139e-21	3544	meta_filt_GROA_noBMI.txt
rs3027001	t	c	0.2251	0.2731	0.0288	2.873e-21	3544	meta_filt_GROA_noBMI.txt
rs34110034	t	c	0.9734	-0.4365	0.0808	6.589e-08	3544	meta_filt_GROA_noBMI.txt
rs1562383	t	g	0.8417	-0.1593	0.0326	1.027e-06	3544	meta_filt_GROA_noBMI.txt
rs16850137	a	t	0.7691	-0.3886	0.0284	1.157e-42	3544	meta_filt_GROA_noBMI.txt
rs492155	t	c	0.2429	0.3836	0.0279	5.914e-43	3544	meta_filt_GROA_noBMI.txt
rs683671	a	g	0.2768	0.355	0.0269	8.666e-40	3544	meta_filt_GROA_noBMI.txt
rs4269772	t	c	0.8413	0.2239	0.0322	3.801e-12	3544	meta_filt_GROA_noBMI.txt
rs12075	a	g	0.5354	0.3724	0.0236	3.459e-56	3544	meta_filt_GROA_noBMI.txt
rs3111697	t	c	0.2658	0.3568	0.0272	2.733e-39	3544	meta_filt_GROA_noBMI.txt
rs1446969	t	c	0.8417	-0.1594	0.0326	1.017e-06	3544	meta_filt_GROA_noBMI.txt
rs12128960	a	t	0.5612	-0.187	0.0241	9.619e-15	3544	meta_filt_GROA_noBMI.txt
rs10881495	a	c	0.402	-0.1142	0.0243	2.612e-06	3544	meta_filt_GROA_noBMI.txt
rs2494258	t	c	0.2278	-0.1944	0.0285	9.235e-12	3544	meta_filt_GROA_noBMI.txt
rs35532309	a	atacataagtg	0.4307	0.1842	0.0242	2.485e-14	3544	meta_filt_GROA_noBMI.txt
rs2195543	a	g	0.0291	0.5997	0.0711	3.271e-17	3544	meta_filt_GROA_noBMI.txt
rs149611	a	c	0.0204	0.824	0.0853	4.346e-22	3544	meta_filt_GROA_noBMI.txt
rs2511213	t	c	0.5307	0.1537	0.0237	8.645e-11	3544	meta_filt_GROA_noBMI.txt
rs10499601	a	c	0.0515	0.2473	0.0536	3.958e-06	3544	meta_filt_GROA_noBMI.txt
rs4422395	t	c	0.207	0.3173	0.0295	4.836e-27	3544	meta_filt_GROA_noBMI.txt
rs1113500	t	g	0.5981	0.1162	0.0243	1.721e-06	3544	meta_filt_GROA_noBMI.txt
rs56379383	a	c	0.807	-0.1953	0.0299	6.82e-11	3544	meta_filt_GROA_noBMI.txt
rs79433881	t	c	0.1109	-0.1912	0.038	4.813e-07	3544	meta_filt_GROA_noBMI.txt
rs199970139	g	gtgtgta	0.0203	0.8309	0.0857	3.17e-22	3544	meta_filt_GROA_noBMI.txt
rs76390238	c	g	0.0095	0.6223	0.1352	4.141e-06	3544	meta_filt_GROA_noBMI.txt
rs185768063	a	g	0.9735	0.4038	0.076	1.055e-07	3544	meta_filt_GROA_noBMI.txt
rs6427484	t	c	0.1583	0.1594	0.0326	1.017e-06	3544	meta_filt_GROA_noBMI.txt
rs12048482	a	g	0.4265	-0.1235	0.0241	2.961e-07	3544	meta_filt_GROA_noBMI.txt
rs6665483	a	g	0.4174	-0.1304	0.0243	8.008e-08	3544	meta_filt_GROA_noBMI.txt
rs2427837	a	g	0.3026	0.2425	0.026	1.106e-20	3544	meta_filt_GROA_noBMI.txt
rs61618798	a	c	0.0526	0.2433	0.0532	4.892e-06	3544	meta_filt_GROA_noBMI.txt
rs61412577	t	g	0.02	0.835	0.0859	2.509e-22	3544	meta_filt_GROA_noBMI.txt
rs140734053	a	g	0.0066	0.7333	0.1545	2.069e-06	3544	meta_filt_GROA_noBMI.txt
rs118144468	a	g	0.9476	-0.2443	0.0533	4.467e-06	3544	meta_filt_GROA_noBMI.txt
rs71823583	g	ggttt	0.1583	0.1594	0.0326	1.018e-06	3544	meta_filt_GROA_noBMI.txt
rs143437082	g	gta	0.0205	0.8253	0.0855	4.581e-22	3544	meta_filt_GROA_noBMI.txt
rs9648458	a	c	0.9485	-0.2471	0.0536	4.051e-06	3544	meta_filt_GROA_noBMI.txt
rs67351174	t	tc	0.4526	0.2261	0.024	4.883e-21	3544	meta_filt_GROA_noBMI.txt
rs2427831	t	g	0.7006	-0.2514	0.026	4.46e-22	3544	meta_filt_GROA_noBMI.txt
rs11265191	t	c	0.4124	-0.134	0.0243	3.392e-08	3544	meta_filt_GROA_noBMI.txt
rs73020704	a	g	0.9484	0.2607	0.0545	1.722e-06	3544	meta_filt_GROA_noBMI.txt
rs3117598	t	g	0.3283	0.293	0.0254	6.702e-31	3544	meta_filt_GROA_noBMI.txt
rs72713693	c	g	0.1587	-0.2258	0.0322	2.477e-12	3544	meta_filt_GROA_noBMI.txt
rs11265240	c	g	0.7148	0.1338	0.0264	3.987e-07	3544	meta_filt_GROA_noBMI.txt
rs2180883	a	g	0.029	0.5732	0.072	1.757e-15	3544	meta_filt_GROA_noBMI.txt
rs11265193	t	g	0.1109	-0.191	0.038	4.962e-07	3544	meta_filt_GROA_noBMI.txt
rs71579635	a	c	0.9828	-0.4318	0.0944	4.775e-06	3544	meta_filt_GROA_noBMI.txt
rs6858086	t	c	0.3728	0.2465	0.0248	2.328e-23	3544	meta_filt_GROA_noBMI.txt
rs4326616	a	g	0.1108	-0.1919	0.038	4.426e-07	3544	meta_filt_GROA_noBMI.txt
rs2247584	t	g	0.5375	-0.1831	0.0238	1.383e-14	3544	meta_filt_GROA_noBMI.txt
rs12035635	t	c	0.1109	-0.191	0.038	4.965e-07	3544	meta_filt_GROA_noBMI.txt
rs78267059	a	g	0.02	0.8332	0.0863	4.565e-22	3544	meta_filt_GROA_noBMI.txt
rs2592882	a	g	0.1584	0.1597	0.0326	9.761e-07	3544	meta_filt_GROA_noBMI.txt
rs78193999	t	c	0.9485	-0.2475	0.0536	3.895e-06	3544	meta_filt_GROA_noBMI.txt
rs4261112	t	c	0.5736	0.1231	0.0241	3.26e-07	3544	meta_filt_GROA_noBMI.txt
rs79124596	c	g	0.0515	0.2471	0.0536	4.044e-06	3544	meta_filt_GROA_noBMI.txt
rs10908734	t	c	0.8417	-0.1594	0.0326	1.018e-06	3544	meta_filt_GROA_noBMI.txt
rs61582984	t	g	0.2852	-0.1328	0.0263	4.514e-07	3544	meta_filt_GROA_noBMI.txt
rs2814773	t	c	0.7434	-0.2413	0.0272	7.433e-19	3544	meta_filt_GROA_noBMI.txt
rs7674809	t	c	0.227	0.3898	0.0285	1.715e-42	3544	meta_filt_GROA_noBMI.txt
rs75158139	t	c	0.0291	0.6091	0.071	9.215e-18	3544	meta_filt_GROA_noBMI.txt
rs150444173	a	acctg	0.4272	-0.1212	0.0241	4.895e-07	3544	meta_filt_GROA_noBMI.txt
rs2325928	t	c	0.461	0.1891	0.0238	1.935e-15	3544	meta_filt_GROA_noBMI.txt
rs353040	t	c	0.0203	0.8238	0.0853	4.634e-22	3544	meta_filt_GROA_noBMI.txt
rs10908737	a	g	0.7146	0.1337	0.0264	4.002e-07	3544	meta_filt_GROA_noBMI.txt
rs482239	t	c	0.7577	-0.3836	0.0279	5.8e-43	3544	meta_filt_GROA_noBMI.txt
rs146895724	t	ttttta	0.9797	-0.8237	0.0853	4.621e-22	3544	meta_filt_GROA_noBMI.txt
rs4606310	t	c	0.1879	0.1431	0.0313	4.919e-06	3544	meta_filt_GROA_noBMI.txt
rs2262422	a	g	0.2822	0.2418	0.0268	1.639e-19	3544	meta_filt_GROA_noBMI.txt
rs353042	a	t	0.9797	-0.8238	0.0853	4.614e-22	3544	meta_filt_GROA_noBMI.txt
rs353029	t	c	0.0203	0.8234	0.0853	4.782e-22	3544	meta_filt_GROA_noBMI.txt
rs79493598	t	c	0.0269	0.4969	0.0764	7.9e-11	3544	meta_filt_GROA_noBMI.txt
rs28660462	t	c	0.9727	-0.4911	0.076	1.049e-10	3544	meta_filt_GROA_noBMI.txt
rs1341664	a	g	0.8418	-0.1588	0.0326	1.129e-06	3544	meta_filt_GROA_noBMI.txt
rs11735580	a	g	0.1907	0.1939	0.0303	1.489e-10	3544	meta_filt_GROA_noBMI.txt
rs2252226	t	c	0.5511	0.153	0.0238	1.263e-10	3544	meta_filt_GROA_noBMI.txt
rs17171277	a	t	0.9485	-0.2476	0.0536	3.908e-06	3544	meta_filt_GROA_noBMI.txt
rs7550207	t	c	0.7714	-0.1634	0.0282	7.105e-09	3544	meta_filt_GROA_noBMI.txt
rs353039	a	t	0.0203	0.8234	0.0853	4.864e-22	3544	meta_filt_GROA_noBMI.txt
rs2494253	a	g	0.2274	-0.1931	0.0285	1.218e-11	3544	meta_filt_GROA_noBMI.txt
rs35079547	ct	c	0.7435	-0.2414	0.0272	7.885e-19	3544	meta_filt_GROA_noBMI.txt
rs72855280	a	c	0.0357	0.4858	0.0646	5.388e-14	3544	meta_filt_GROA_noBMI.txt
rs2427823	c	g	0.3043	0.2174	0.0265	2.272e-16	3544	meta_filt_GROA_noBMI.txt
rs11265231	a	g	0.8488	0.1808	0.0331	4.574e-08	3544	meta_filt_GROA_noBMI.txt
rs11582600	t	c	0.49	0.1369	0.0239	9.923e-09	3544	meta_filt_GROA_noBMI.txt
rs353031	t	c	0.9797	-0.8234	0.0853	4.793e-22	3544	meta_filt_GROA_noBMI.txt
rs10908736	t	g	0.7146	0.1337	0.0264	4.002e-07	3544	meta_filt_GROA_noBMI.txt
rs7541411	t	c	0.2852	-0.1328	0.0263	4.522e-07	3544	meta_filt_GROA_noBMI.txt
rs863009	t	g	0.2268	-0.2059	0.0286	5.588e-13	3544	meta_filt_GROA_noBMI.txt
rs516224	a	g	0.2655	0.3572	0.0272	2.21e-39	3544	meta_filt_GROA_noBMI.txt
rs512606	a	g	0.7576	-0.3834	0.0279	6.903e-43	3544	meta_filt_GROA_noBMI.txt
rs2071425	a	g	0.7718	-0.3192	0.0288	1.388e-28	3544	meta_filt_GROA_noBMI.txt
rs3775487	t	c	0.8091	-0.193	0.0301	1.475e-10	3544	meta_filt_GROA_noBMI.txt
rs7438101	t	c	0.7398	-0.2479	0.0271	6.061e-20	3544	meta_filt_GROA_noBMI.txt
rs1403983	a	t	0.9486	-0.2487	0.0537	3.702e-06	3544	meta_filt_GROA_noBMI.txt
rs596352	t	c	0.2421	0.3837	0.0279	5.909e-43	3544	meta_filt_GROA_noBMI.txt
rs2852715	a	g	0.2565	0.2414	0.0272	7.828e-19	3544	meta_filt_GROA_noBMI.txt
rs863014	a	c	0.6478	-0.1999	0.025	1.191e-15	3544	meta_filt_GROA_noBMI.txt
rs73691975	a	g	0.0514	0.2491	0.0538	3.612e-06	3544	meta_filt_GROA_noBMI.txt
rs7688774	t	c	0.8065	-0.1964	0.0298	4.255e-11	3544	meta_filt_GROA_noBMI.txt
rs78399570	t	c	0.0511	0.2518	0.0544	3.697e-06	3544	meta_filt_GROA_noBMI.txt
rs551744	a	g	0.7579	-0.3837	0.0279	5.914e-43	3544	meta_filt_GROA_noBMI.txt
rs4990110	t	g	0.8355	0.223	0.0319	2.718e-12	3544	meta_filt_GROA_noBMI.txt
rs200338210	a	ag	0.2291	0.3947	0.0289	1.504e-42	3544	meta_filt_GROA_noBMI.txt
rs573878	t	c	0.7576	-0.3834	0.0279	6.906e-43	3544	meta_filt_GROA_noBMI.txt
rs201093240	a	ac	0.3204	-0.1354	0.0285	1.996e-06	3544	meta_filt_GROA_noBMI.txt
rs193055909	c	g	0.9568	-0.2828	0.06	2.439e-06	3544	meta_filt_GROA_noBMI.txt
rs12045356	t	g	0.8433	0.2184	0.0325	1.8e-11	3544	meta_filt_GROA_noBMI.txt
rs117361340	a	g	0.0524	0.2444	0.0533	4.451e-06	3544	meta_filt_GROA_noBMI.txt
rs3111698	a	c	0.7334	-0.3563	0.0272	3.644e-39	3544	meta_filt_GROA_noBMI.txt
rs4074	a	g	0.3749	0.2472	0.0248	1.968e-23	3544	meta_filt_GROA_noBMI.txt
rs12023055	a	g	0.5101	-0.1366	0.0239	1.046e-08	3544	meta_filt_GROA_noBMI.txt
rs585778	t	g	0.0203	0.8234	0.0853	4.829e-22	3544	meta_filt_GROA_noBMI.txt
rs2254681	a	g	0.2277	-0.1948	0.0285	8.788e-12	3544	meta_filt_GROA_noBMI.txt
rs6656924	a	t	0.4013	-0.1273	0.0246	2.193e-07	3544	meta_filt_GROA_noBMI.txt
rs147832508	t	tatg	0.0202	0.8287	0.0859	4.926e-22	3544	meta_filt_GROA_noBMI.txt
rs2427826	t	c	0.7678	0.1849	0.0283	6.03e-11	3544	meta_filt_GROA_noBMI.txt
rs12755355	t	c	0.1571	0.1587	0.0329	1.436e-06	3544	meta_filt_GROA_noBMI.txt
rs149783572	a	g	0.1108	-0.1915	0.038	4.666e-07	3544	meta_filt_GROA_noBMI.txt
rs11265180	c	g	0.1152	-0.2021	0.0376	7.362e-08	3544	meta_filt_GROA_noBMI.txt
rs3027008	t	c	0.1672	0.1652	0.032	2.489e-07	3544	meta_filt_GROA_noBMI.txt
rs76797395	t	c	0.0274	0.512	0.0765	2.216e-11	3544	meta_filt_GROA_noBMI.txt
rs62024303	a	g	0.9617	-0.3013	0.066	4.908e-06	3544	meta_filt_GROA_noBMI.txt
rs10908714	a	t	0.49	0.1367	0.0239	1.03e-08	3544	meta_filt_GROA_noBMI.txt
rs529312	a	t	0.9797	-0.824	0.0853	4.648e-22	3544	meta_filt_GROA_noBMI.txt
rs10518117	a	g	0.02	0.8333	0.0859	2.922e-22	3544	meta_filt_GROA_noBMI.txt
rs34322651	t	c	0.3369	0.1468	0.0255	8.875e-09	3544	meta_filt_GROA_noBMI.txt
rs11265178	a	c	0.4365	0.1845	0.0242	2.224e-14	3544	meta_filt_GROA_noBMI.txt
rs9782926	a	t	0.1597	-0.2226	0.0321	4.139e-12	3544	meta_filt_GROA_noBMI.txt
rs141291554	a	c	0.9282	0.2614	0.0469	2.432e-08	3544	meta_filt_GROA_noBMI.txt
rs12047264	a	g	0.7858	-0.1566	0.029	6.399e-08	3544	meta_filt_GROA_noBMI.txt
rs3117597	t	c	0.6711	-0.2932	0.0254	6.374e-31	3544	meta_filt_GROA_noBMI.txt
rs2494257	a	t	0.4607	0.1895	0.0238	1.617e-15	3544	meta_filt_GROA_noBMI.txt
rs2249866	a	c	0.2564	0.2414	0.0272	8.097e-19	3544	meta_filt_GROA_noBMI.txt
rs12114004	t	c	0.0515	0.249	0.0538	3.613e-06	3544	meta_filt_GROA_noBMI.txt
rs12131396	t	g	0.2372	0.1448	0.0286	4.003e-07	3544	meta_filt_GROA_noBMI.txt
rs12033298	t	c	0.4898	0.1366	0.0239	1.049e-08	3544	meta_filt_GROA_noBMI.txt
rs113659228	a	atatt	0.0203	0.8231	0.0853	5.039e-22	3544	meta_filt_GROA_noBMI.txt
rs3131547	a	g	0.5728	0.1212	0.0241	4.843e-07	3544	meta_filt_GROA_noBMI.txt
rs3027067	a	g	0.0276	0.3625	0.0784	3.811e-06	3544	meta_filt_GROA_noBMI.txt
rs2592884	t	c	0.1583	0.1594	0.0326	1.018e-06	3544	meta_filt_GROA_noBMI.txt
rs2494262	a	c	0.5309	0.155	0.0237	6.327e-11	3544	meta_filt_GROA_noBMI.txt
rs10908717	a	c	0.1109	-0.191	0.038	4.963e-07	3544	meta_filt_GROA_noBMI.txt
rs4443888	t	g	0.5258	0.1352	0.0239	1.501e-08	3544	meta_filt_GROA_noBMI.txt
rs1361829	a	g	0.4293	-0.1106	0.0241	4.576e-06	3544	meta_filt_GROA_noBMI.txt
rs77302034	a	g	0.0197	0.8451	0.0867	1.916e-22	3544	meta_filt_GROA_noBMI.txt
rs116433096	t	c	0.0203	0.8235	0.0853	4.774e-22	3544	meta_filt_GROA_noBMI.txt
rs12042420	a	g	0.1589	-0.2269	0.0322	1.776e-12	3544	meta_filt_GROA_noBMI.txt
rs11265185	t	g	0.8891	0.191	0.038	4.963e-07	3544	meta_filt_GROA_noBMI.txt
rs863017	a	t	0.2277	-0.1952	0.0285	7.355e-12	3544	meta_filt_GROA_noBMI.txt
rs2494256	a	g	0.4603	0.1897	0.0238	1.531e-15	3544	meta_filt_GROA_noBMI.txt
rs1366946	t	c	0.7694	-0.3881	0.0284	1.599e-42	3544	meta_filt_GROA_noBMI.txt
rs634304	t	g	0.7598	-0.3849	0.028	7.031e-43	3544	meta_filt_GROA_noBMI.txt
rs4656784	a	g	0.7717	-0.2537	0.0285	5.322e-19	3544	meta_filt_GROA_noBMI.txt
rs537373	a	c	0.7576	-0.3834	0.0279	6.893e-43	3544	meta_filt_GROA_noBMI.txt
rs144025833	c	g	0.51	-0.1367	0.0239	1.029e-08	3544	meta_filt_GROA_noBMI.txt
rs4405137	a	g	0.51	-0.1367	0.0239	1.029e-08	3544	meta_filt_GROA_noBMI.txt
rs863003	a	g	0.785	-0.3041	0.0293	3.034e-25	3544	meta_filt_GROA_noBMI.txt
rs146732340	a	g	0.1109	-0.191	0.038	4.963e-07	3544	meta_filt_GROA_noBMI.txt
rs7530926	t	g	0.285	-0.1343	0.0263	3.346e-07	3544	meta_filt_GROA_noBMI.txt
rs2367430	a	c	0.0569	0.3087	0.0519	2.792e-09	3544	meta_filt_GROA_noBMI.txt
rs151068214	t	tg	0.0203	0.8231	0.0853	5.007e-22	3544	meta_filt_GROA_noBMI.txt
rs12133577	t	c	0.4898	0.1366	0.0239	1.055e-08	3544	meta_filt_GROA_noBMI.txt
rs2427825	t	c	0.2316	-0.1856	0.0283	5.512e-11	3544	meta_filt_GROA_noBMI.txt
rs72161023	g	gtc	0.1583	0.1592	0.0326	1.028e-06	3544	meta_filt_GROA_noBMI.txt
rs863007	t	g	0.5104	0.1822	0.0238	1.797e-14	3544	meta_filt_GROA_noBMI.txt
rs56366267	t	c	0.2607	0.2501	0.027	2.027e-20	3544	meta_filt_GROA_noBMI.txt
rs6692378	t	c	0.5728	0.1213	0.0241	4.817e-07	3544	meta_filt_GROA_noBMI.txt
rs12141365	t	c	0.878	-0.18	0.0365	8.302e-07	3544	meta_filt_GROA_noBMI.txt
rs2197619	a	c	0.596	0.128	0.0243	1.345e-07	3544	meta_filt_GROA_noBMI.txt
rs1545366	a	c	0.8417	-0.1592	0.0326	1.028e-06	3544	meta_filt_GROA_noBMI.txt
rs74355389	t	c	0.1109	-0.191	0.038	4.964e-07	3544	meta_filt_GROA_noBMI.txt
rs2427824	t	c	0.2305	-0.1869	0.0283	4.301e-11	3544	meta_filt_GROA_noBMI.txt
rs12131860	a	c	0.8891	0.191	0.038	4.963e-07	3544	meta_filt_GROA_noBMI.txt
rs3753869	t	g	0.2854	-0.1335	0.0264	4.153e-07	3544	meta_filt_GROA_noBMI.txt
rs59538296	g	gc	0.9796	-0.8238	0.0853	4.448e-22	3544	meta_filt_GROA_noBMI.txt
rs142307146	a	g	0.0514	0.2488	0.0538	3.681e-06	3544	meta_filt_GROA_noBMI.txt
rs12143656	a	g	0.8907	0.1982	0.0382	2.162e-07	3544	meta_filt_GROA_noBMI.txt
rs11185249	a	c	0.402	-0.1142	0.0243	2.611e-06	3544	meta_filt_GROA_noBMI.txt
rs1524062	t	c	0.9485	-0.2483	0.0537	3.723e-06	3544	meta_filt_GROA_noBMI.txt
rs2145614	a	g	0.9711	-0.5738	0.0721	1.805e-15	3544	meta_filt_GROA_noBMI.txt
rs2253837	t	c	0.2486	0.2459	0.0276	5.159e-19	3544	meta_filt_GROA_noBMI.txt
rs493091	t	c	0.2428	0.384	0.0279	5.717e-43	3544	meta_filt_GROA_noBMI.txt
rs75019946	a	g	0.0268	0.5346	0.0771	4.021e-12	3544	meta_filt_GROA_noBMI.txt
rs2427834	a	g	0.2277	-0.1948	0.0285	8.576e-12	3544	meta_filt_GROA_noBMI.txt
rs2249581	t	c	0.7436	-0.2413	0.0272	8.147e-19	3544	meta_filt_GROA_noBMI.txt
rs3122628	t	c	0.4269	-0.1211	0.0241	5.013e-07	3544	meta_filt_GROA_noBMI.txt
rs10021230	a	t	0.2271	0.3898	0.0285	1.652e-42	3544	meta_filt_GROA_noBMI.txt
rs2494255	a	t	0.2274	-0.193	0.0285	1.232e-11	3544	meta_filt_GROA_noBMI.txt
rs593641	a	g	0.2442	0.3806	0.0279	2.371e-42	3544	meta_filt_GROA_noBMI.txt
rs79472060	a	g	0.0286	0.5804	0.0715	4.769e-16	3544	meta_filt_GROA_noBMI.txt
rs4656820	t	c	0.8891	0.191	0.038	4.963e-07	3544	meta_filt_GROA_noBMI.txt
rs7540542	t	g	0.248	0.2619	0.0276	2.302e-21	3544	meta_filt_GROA_noBMI.txt
rs3097412	t	g	0.2665	0.3547	0.0272	8.846e-39	3544	meta_filt_GROA_noBMI.txt
rs2494261	a	g	0.7727	0.1945	0.0286	9.755e-12	3544	meta_filt_GROA_noBMI.txt
rs2886970	a	g	0.761	-0.3845	0.028	8.347e-43	3544	meta_filt_GROA_noBMI.txt
rs34929721	a	at	0.4272	-0.1214	0.0241	4.68e-07	3544	meta_filt_GROA_noBMI.txt
rs941757	c	g	0.2946	0.1853	0.0259	8.303e-13	3544	meta_filt_GROA_noBMI.txt
rs117241874	a	g	0.0515	0.2483	0.0537	3.73e-06	3544	meta_filt_GROA_noBMI.txt
rs78879802	a	t	0.1109	-0.191	0.038	4.963e-07	3544	meta_filt_GROA_noBMI.txt
rs863013	t	g	0.3522	0.1999	0.025	1.185e-15	3544	meta_filt_GROA_noBMI.txt
rs4082827	t	g	0.0288	0.5989	0.0716	5.779e-17	3544	meta_filt_GROA_noBMI.txt
rs2852714	a	g	0.7434	-0.2412	0.0272	7.418e-19	3544	meta_filt_GROA_noBMI.txt
rs12145616	t	g	0.8891	0.191	0.038	4.96e-07	3544	meta_filt_GROA_noBMI.txt
rs34989669	ca	c	0.9708	-0.6014	0.0706	1.681e-17	3544	meta_filt_GROA_noBMI.txt
rs654871	a	g	0.2424	0.3834	0.0279	6.903e-43	3544	meta_filt_GROA_noBMI.txt
rs202134855	t	tc	0.0199	0.8429	0.0863	1.499e-22	3544	meta_filt_GROA_noBMI.txt
rs353032	t	c	0.9799	-0.8297	0.0858	4.01e-22	3544	meta_filt_GROA_noBMI.txt
rs74571338	t	c	0.8891	0.191	0.038	4.965e-07	3544	meta_filt_GROA_noBMI.txt
rs12136402	a	g	0.4257	0.1869	0.0243	1.324e-14	3544	meta_filt_GROA_noBMI.txt
rs12136380	a	g	0.1589	-0.2269	0.0322	1.791e-12	3544	meta_filt_GROA_noBMI.txt
rs10155486	a	t	0.1933	0.1971	0.0298	3.741e-11	3544	meta_filt_GROA_noBMI.txt
rs3027016	a	g	0.8481	-0.1544	0.0329	2.713e-06	3544	meta_filt_GROA_noBMI.txt
rs199842731	t	ta	0.3091	0.332	0.026	1.997e-37	3544	meta_filt_GROA_noBMI.txt
rs12044815	a	t	0.4307	0.1842	0.0242	2.482e-14	3544	meta_filt_GROA_noBMI.txt
rs2968710	t	c	0.2652	0.3562	0.0272	3.79e-39	3544	meta_filt_GROA_noBMI.txt
rs145725137	c	g	0.8414	0.2242	0.0322	3.571e-12	3544	meta_filt_GROA_noBMI.txt
rs147278599	t	c	0.1583	0.1592	0.0326	1.028e-06	3544	meta_filt_GROA_noBMI.txt
rs12042314	c	g	0.1109	-0.191	0.038	4.962e-07	3544	meta_filt_GROA_noBMI.txt
rs200830419	a	aat	0.2292	0.158	0.0305	2.143e-07	3544	meta_filt_GROA_noBMI.txt
rs2427832	a	g	0.2275	-0.1928	0.0285	1.282e-11	3544	meta_filt_GROA_noBMI.txt
rs2427828	a	g	0.767	0.1851	0.0282	5.521e-11	3544	meta_filt_GROA_noBMI.txt
rs3117602	a	c	0.029	0.572	0.072	1.919e-15	3544	meta_filt_GROA_noBMI.txt
rs7692638	c	g	0.7593	-0.3822	0.028	2.813e-42	3544	meta_filt_GROA_noBMI.txt
rs1429637	t	c	0.0286	0.5932	0.0718	1.393e-16	3544	meta_filt_GROA_noBMI.txt
rs4551589	a	t	0.1109	-0.191	0.038	4.965e-07	3544	meta_filt_GROA_noBMI.txt
rs3122631	t	c	0.573	0.1209	0.0241	5.304e-07	3544	meta_filt_GROA_noBMI.txt
rs863018	t	c	0.3483	0.1987	0.025	2.052e-15	3544	meta_filt_GROA_noBMI.txt
rs149327578	a	g	0.0477	0.2948	0.0621	2.07e-06	3544	meta_filt_GROA_noBMI.txt
rs187085246	t	g	0.0515	0.2478	0.0536	3.844e-06	3544	meta_filt_GROA_noBMI.txt
rs76645541	t	tc	0.117	0.2164	0.0432	5.337e-07	3544	meta_filt_GROA_noBMI.txt
rs13435687	t	c	0.1991	0.2268	0.0308	1.952e-13	3544	meta_filt_GROA_noBMI.txt
rs2367427	t	c	0.02	0.8337	0.0859	2.868e-22	3544	meta_filt_GROA_noBMI.txt
rs863004	t	c	0.3652	0.2989	0.0245	2.614e-34	3544	meta_filt_GROA_noBMI.txt
rs2249872	a	t	0.7441	-0.2403	0.0273	1.249e-18	3544	meta_filt_GROA_noBMI.txt
rs2511211	t	g	0.7467	-0.3072	0.0276	1.026e-28	3544	meta_filt_GROA_noBMI.txt
rs12028986	a	g	0.4571	0.2202	0.0239	3.76e-20	3544	meta_filt_GROA_noBMI.txt
rs73691948	a	c	0.0515	0.2473	0.0536	3.962e-06	3544	meta_filt_GROA_noBMI.txt
rs12129811	a	c	0.1583	0.1607	0.0326	8.44e-07	3544	meta_filt_GROA_noBMI.txt
rs1584252	a	t	0.6655	-0.142	0.0256	3.011e-08	3544	meta_filt_GROA_noBMI.txt
rs60775930	a	t	0.02	0.8341	0.0859	2.809e-22	3544	meta_filt_GROA_noBMI.txt
rs140099970	t	tac	0.7823	-0.2485	0.0289	7.66e-18	3544	meta_filt_GROA_noBMI.txt
rs28479088	a	g	0.4388	0.187	0.0241	9.642e-15	3544	meta_filt_GROA_noBMI.txt
rs9648058	a	c	0.0515	0.2472	0.0536	3.972e-06	3544	meta_filt_GROA_noBMI.txt
rs2886969	t	c	0.761	-0.3845	0.028	8.296e-43	3544	meta_filt_GROA_noBMI.txt
rs113294743	a	g	0.1899	0.3091	0.0309	1.417e-23	3544	meta_filt_GROA_noBMI.txt
rs4656237	t	c	0.8891	0.1913	0.038	4.74e-07	3544	meta_filt_GROA_noBMI.txt
rs35845180	a	atctt	0.1939	0.1977	0.0299	3.806e-11	3544	meta_filt_GROA_noBMI.txt
rs141689771	t	ta	0.1109	-0.191	0.038	4.973e-07	3544	meta_filt_GROA_noBMI.txt
rs4694649	t	g	0.7808	-0.3135	0.0289	2.002e-27	3544	meta_filt_GROA_noBMI.txt
rs113791934	a	g	0.1105	-0.1914	0.0381	5.075e-07	3544	meta_filt_GROA_noBMI.txt
rs7656335	c	g	0.02	0.8624	0.0866	2.379e-23	3544	meta_filt_GROA_noBMI.txt
rs200869928	g	gat	0.0203	0.8255	0.0854	4.269e-22	3544	meta_filt_GROA_noBMI.txt
rs24772	a	g	0.7576	-0.3834	0.0279	6.901e-43	3544	meta_filt_GROA_noBMI.txt
rs1446968	c	g	0.1582	0.1603	0.0326	8.933e-07	3544	meta_filt_GROA_noBMI.txt
rs12140039	a	g	0.8404	0.2227	0.0322	4.336e-12	3544	meta_filt_GROA_noBMI.txt
rs3097409	t	c	0.7342	-0.3568	0.0272	2.817e-39	3544	meta_filt_GROA_noBMI.txt
rs671253	t	c	0.9799	-0.8403	0.0859	1.353e-22	3544	meta_filt_GROA_noBMI.txt
rs34099017	t	tc	0.9801	-0.8429	0.0863	1.499e-22	3544	meta_filt_GROA_noBMI.txt
rs10015342	a	t	0.1909	0.1945	0.0304	1.537e-10	3544	meta_filt_GROA_noBMI.txt
rs12144843	a	c	0.1109	-0.191	0.038	4.963e-07	3544	meta_filt_GROA_noBMI.txt
rs2367288	a	g	0.7063	-0.1839	0.0261	1.987e-12	3544	meta_filt_GROA_noBMI.txt
rs11265190	a	g	0.5728	0.1212	0.0241	4.874e-07	3544	meta_filt_GROA_noBMI.txt
rs1435520	a	c	0.9739	-0.4719	0.0782	1.606e-09	3544	meta_filt_GROA_noBMI.txt
rs2494264	a	t	0.4611	0.182	0.0238	2.16e-14	3544	meta_filt_GROA_noBMI.txt
rs6689429	a	g	0.7146	0.1337	0.0264	4e-07	3544	meta_filt_GROA_noBMI.txt
rs16850084	t	c	0.9726	-0.4885	0.0761	1.395e-10	3544	meta_filt_GROA_noBMI.txt
rs680452	a	g	0.7577	-0.3839	0.028	6.581e-43	3544	meta_filt_GROA_noBMI.txt
rs17838198	ct	c	0.2414	-0.2916	0.028	2.468e-25	3544	meta_filt_GROA_noBMI.txt
rs12142553	t	c	0.8891	0.191	0.038	4.967e-07	3544	meta_filt_GROA_noBMI.txt
rs981677	c	g	0.8417	-0.1593	0.0326	1.028e-06	3544	meta_filt_GROA_noBMI.txt
rs11508014	a	g	0.9714	-0.5804	0.0715	4.731e-16	3544	meta_filt_GROA_noBMI.txt
rs941758	a	c	0.7053	-0.1855	0.0259	7.837e-13	3544	meta_filt_GROA_noBMI.txt
rs863005	t	c	0.2326	-0.2455	0.0285	7.771e-18	3544	meta_filt_GROA_noBMI.txt
rs2427836	t	c	0.5376	-0.1842	0.0238	9.267e-15	3544	meta_filt_GROA_noBMI.txt
rs862998	a	g	0.4549	0.1564	0.0244	1.557e-10	3544	meta_filt_GROA_noBMI.txt
rs113889075	g	gcat	0.9697	-0.5637	0.0705	1.313e-15	3544	meta_filt_GROA_noBMI.txt
rs7523568	t	c	0.1583	0.1594	0.0326	1.016e-06	3544	meta_filt_GROA_noBMI.txt
rs11265166	c	g	0.4572	0.2206	0.0239	3.164e-20	3544	meta_filt_GROA_noBMI.txt
rs74499711	a	g	0.0303	0.5632	0.0704	1.305e-15	3544	meta_filt_GROA_noBMI.txt
rs12047230	a	g	0.6096	-0.1177	0.0247	1.947e-06	3544	meta_filt_GROA_noBMI.txt
rs12727188	t	g	0.8721	-0.2108	0.0358	3.789e-09	3544	meta_filt_GROA_noBMI.txt
rs77731748	a	g	0.8986	0.1966	0.0395	6.468e-07	3544	meta_filt_GROA_noBMI.txt
rs183836557	t	c	0.0199	0.8429	0.0863	1.499e-22	3544	meta_filt_GROA_noBMI.txt
rs2794523	a	g	0.3985	-0.1261	0.0242	1.913e-07	3544	meta_filt_GROA_noBMI.txt
rs17171285	a	g	0.0515	0.2472	0.0536	4.031e-06	3544	meta_filt_GROA_noBMI.txt
rs353028	t	c	0.0203	0.8234	0.0853	4.729e-22	3544	meta_filt_GROA_noBMI.txt
rs12108230	t	c	0.7604	-0.3849	0.0281	7.6e-43	3544	meta_filt_GROA_noBMI.txt
rs938094	c	g	0.9795	-0.8258	0.0855	4.375e-22	3544	meta_filt_GROA_noBMI.txt
rs1446964	t	c	0.1583	0.1593	0.0326	1.021e-06	3544	meta_filt_GROA_noBMI.txt
rs11265171	a	g	0.4567	0.2208	0.024	3.362e-20	3544	meta_filt_GROA_noBMI.txt
rs116254820	a	g	0.0204	0.8276	0.0857	4.54e-22	3544	meta_filt_GROA_noBMI.txt
rs12042349	t	c	0.1195	-0.2209	0.0371	2.651e-09	3544	meta_filt_GROA_noBMI.txt
rs12118201	t	c	0.228	0.252	0.0285	8.403e-19	3544	meta_filt_GROA_noBMI.txt
rs5859409	a	actgacac	0.0293	0.5727	0.0747	1.733e-14	3544	meta_filt_GROA_noBMI.txt
rs73020724	a	c	0.9476	0.2552	0.0541	2.39e-06	3544	meta_filt_GROA_noBMI.txt
rs113864631	a	c	0.2015	-0.1839	0.0297	6.161e-10	3544	meta_filt_GROA_noBMI.txt
rs4656236	a	g	0.2489	0.2622	0.0275	1.288e-21	3544	meta_filt_GROA_noBMI.txt
rs1511815	t	c	0.02	0.8314	0.0858	3.29e-22	3544	meta_filt_GROA_noBMI.txt
rs12142583	a	g	0.8907	0.1981	0.0382	2.199e-07	3544	meta_filt_GROA_noBMI.txt
rs188035864	a	g	0.1815	0.2016	0.0311	9.202e-11	3544	meta_filt_GROA_noBMI.txt
rs34751578	g	ga	0.0255	0.71	0.079	2.634e-19	3544	meta_filt_GROA_noBMI.txt
rs9633340	t	c	0.889	0.1912	0.038	4.702e-07	3544	meta_filt_GROA_noBMI.txt
rs76212893	a	c	0.02	0.8368	0.086	2.281e-22	3544	meta_filt_GROA_noBMI.txt
rs28695249	c	g	0.7435	-0.2414	0.0273	8.124e-19	3544	meta_filt_GROA_noBMI.txt
rs16845091	t	g	0.02	0.8336	0.0859	2.902e-22	3544	meta_filt_GROA_noBMI.txt
rs12041803	a	c	0.1588	-0.2268	0.0322	1.829e-12	3544	meta_filt_GROA_noBMI.txt
rs57274239	a	g	0.9796	-0.8245	0.0855	5.341e-22	3544	meta_filt_GROA_noBMI.txt
rs863002	t	c	0.4095	0.1896	0.0243	5.304e-15	3544	meta_filt_GROA_noBMI.txt
rs75906889	t	c	0.8891	0.191	0.038	4.962e-07	3544	meta_filt_GROA_noBMI.txt
rs509817	t	c	0.7576	-0.3834	0.0279	6.898e-43	3544	meta_filt_GROA_noBMI.txt
rs34448772	a	g	0.7677	-0.2544	0.0283	2.353e-19	3544	meta_filt_GROA_noBMI.txt
rs3753870	a	t	0.7146	0.1336	0.0264	4.056e-07	3544	meta_filt_GROA_noBMI.txt
rs58324794	t	c	0.02	0.8371	0.086	2.232e-22	3544	meta_filt_GROA_noBMI.txt
rs2244698	t	c	0.5803	0.1387	0.024	7.232e-09	3544	meta_filt_GROA_noBMI.txt
rs548068	t	c	0.2765	0.3552	0.0269	7.562e-40	3544	meta_filt_GROA_noBMI.txt
rs10518118	a	c	0.2068	0.3179	0.0295	3.962e-27	3544	meta_filt_GROA_noBMI.txt
rs352036	t	c	0.9796	-0.8249	0.0853	4.221e-22	3544	meta_filt_GROA_noBMI.txt
rs1777483	a	c	0.402	-0.1141	0.0243	2.611e-06	3544	meta_filt_GROA_noBMI.txt
rs10908716	a	g	0.8891	0.191	0.038	4.963e-07	3544	meta_filt_GROA_noBMI.txt
rs55980137	c	g	0.8069	-0.1954	0.0299	6.66e-11	3544	meta_filt_GROA_noBMI.txt
rs11547681	t	g	0.2303	0.3239	0.0287	1.768e-29	3544	meta_filt_GROA_noBMI.txt
rs12741297	a	g	0.49	0.1367	0.0239	1.029e-08	3544	meta_filt_GROA_noBMI.txt
rs4656235	t	c	0.5734	0.1233	0.0241	3.039e-07	3544	meta_filt_GROA_noBMI.txt
rs2794524	a	g	0.6015	0.1261	0.0242	1.913e-07	3544	meta_filt_GROA_noBMI.txt
rs2886927	a	t	0.3289	0.2931	0.0253	6.174e-31	3544	meta_filt_GROA_noBMI.txt
rs1474747	t	c	0.6702	0.121	0.0252	1.566e-06	3544	meta_filt_GROA_noBMI.txt
rs16850178	a	g	0.02	0.8337	0.0859	2.87e-22	3544	meta_filt_GROA_noBMI.txt
rs7666671	a	g	0.0203	0.8334	0.086	3.218e-22	3544	meta_filt_GROA_noBMI.txt
rs2251746	t	c	0.7012	-0.2451	0.0261	6.32e-21	3544	meta_filt_GROA_noBMI.txt
rs2511214	t	g	0.5296	0.1531	0.0237	1.04e-10	3544	meta_filt_GROA_noBMI.txt
rs10020344	t	c	0.2072	0.3179	0.0295	3.801e-27	3544	meta_filt_GROA_noBMI.txt
rs6681315	a	g	0.5957	0.1276	0.0243	1.463e-07	3544	meta_filt_GROA_noBMI.txt
rs1366949	t	g	0.7694	-0.3881	0.0284	1.569e-42	3544	meta_filt_GROA_noBMI.txt
rs561454	a	t	0.7231	-0.3564	0.0271	1.334e-39	3544	meta_filt_GROA_noBMI.txt
rs353034	a	g	0.0203	0.8232	0.0853	4.949e-22	3544	meta_filt_GROA_noBMI.txt
rs35046328	t	c	0.1583	0.1604	0.0326	8.655e-07	3544	meta_filt_GROA_noBMI.txt
rs9648459	a	c	0.0515	0.2471	0.0536	4.052e-06	3544	meta_filt_GROA_noBMI.txt
rs2494265	a	t	0.2329	-0.1846	0.0283	6.347e-11	3544	meta_filt_GROA_noBMI.txt
rs7695276	t	c	0.1954	0.1956	0.0298	5.245e-11	3544	meta_filt_GROA_noBMI.txt
rs1949774	a	g	0.0523	0.2446	0.0533	4.479e-06	3544	meta_filt_GROA_noBMI.txt
rs7415014	a	g	0.5258	0.1352	0.0239	1.5e-08	3544	meta_filt_GROA_noBMI.txt
rs3111693	a	g	0.029	0.5715	0.0717	1.625e-15	3544	meta_filt_GROA_noBMI.txt
rs11265218	t	c	0.8907	0.1982	0.0382	2.153e-07	3544	meta_filt_GROA_noBMI.txt
rs2511210	a	g	0.2274	-0.1929	0.0285	1.267e-11	3544	meta_filt_GROA_noBMI.txt
rs36080575	t	ta	0.7336	-0.3016	0.027	4.532e-29	3544	meta_filt_GROA_noBMI.txt
rs76215157	c	g	0.0074	-0.7398	0.1564	2.226e-06	3544	meta_filt_GROA_noBMI.txt
rs2367291	a	c	0.6711	-0.2931	0.0253	6.156e-31	3544	meta_filt_GROA_noBMI.txt
rs185085487	t	c	0.0138	0.4866	0.1062	4.658e-06	3544	meta_filt_GROA_noBMI.txt
rs113015114	a	c	0.1109	-0.191	0.038	4.963e-07	3544	meta_filt_GROA_noBMI.txt
rs6842204	a	g	0.2066	0.3231	0.0299	3.427e-27	3544	meta_filt_GROA_noBMI.txt
rs11265199	t	c	0.5727	0.1208	0.0241	5.263e-07	3544	meta_filt_GROA_noBMI.txt
rs79852095	t	g	0.2854	-0.1337	0.0264	4.003e-07	3544	meta_filt_GROA_noBMI.txt
rs2145615	a	g	0.7561	-0.3813	0.0279	1.982e-42	3544	meta_filt_GROA_noBMI.txt
rs3117600	a	g	0.6711	-0.2935	0.0253	5.203e-31	3544	meta_filt_GROA_noBMI.txt
rs147536377	t	taac	0.0295	-0.3562	0.0734	1.213e-06	3544	meta_filt_GROA_noBMI.txt
rs7527322	a	g	0.2852	-0.1328	0.0263	4.516e-07	3544	meta_filt_GROA_noBMI.txt
rs12724895	a	t	0.4573	0.2203	0.0239	3.508e-20	3544	meta_filt_GROA_noBMI.txt
rs2511208	t	g	0.4595	0.1912	0.0238	9.461e-16	3544	meta_filt_GROA_noBMI.txt
rs10908709	a	c	0.4387	0.1869	0.0241	9.829e-15	3544	meta_filt_GROA_noBMI.txt
rs12640169	t	c	0.0264	0.455	0.0794	1.022e-08	3544	meta_filt_GROA_noBMI.txt
rs12144848	t	c	0.1109	-0.191	0.038	4.963e-07	3544	meta_filt_GROA_noBMI.txt
rs3111694	a	g	0.3283	0.2931	0.0254	6.6e-31	3544	meta_filt_GROA_noBMI.txt
rs619232	a	g	0.7709	-0.3947	0.0289	1.505e-42	3544	meta_filt_GROA_noBMI.txt
rs4656821	t	g	0.8891	0.191	0.038	4.963e-07	3544	meta_filt_GROA_noBMI.txt
rs1891184	t	c	0.8418	-0.1603	0.0326	8.933e-07	3544	meta_filt_GROA_noBMI.txt
rs4402126	t	c	0.1597	-0.2226	0.0321	4.082e-12	3544	meta_filt_GROA_noBMI.txt
rs78653452	t	g	0.0071	-0.7395	0.1559	2.093e-06	3544	meta_filt_GROA_noBMI.txt
rs11265187	t	c	0.1109	-0.1907	0.038	5.112e-07	3544	meta_filt_GROA_noBMI.txt
rs12134665	t	g	0.7232	0.159	0.0269	3.22e-09	3544	meta_filt_GROA_noBMI.txt
rs625837	t	c	0.7802	-0.3146	0.0289	1.223e-27	3544	meta_filt_GROA_noBMI.txt
rs75285799	t	c	0.1507	-0.1787	0.033	6.016e-08	3544	meta_filt_GROA_noBMI.txt
rs3753868	t	c	0.7146	0.1337	0.0264	4e-07	3544	meta_filt_GROA_noBMI.txt
rs77149208	a	c	0.0203	0.824	0.0853	4.707e-22	3544	meta_filt_GROA_noBMI.txt
rs1562385	t	c	0.1583	0.1593	0.0326	1.028e-06	3544	meta_filt_GROA_noBMI.txt
rs1343205	c	g	0.5981	0.115	0.0243	2.174e-06	3544	meta_filt_GROA_noBMI.txt
rs12108606	a	c	0.98	-0.8326	0.0859	3.053e-22	3544	meta_filt_GROA_noBMI.txt
rs28472816	t	c	0.8069	-0.1956	0.0299	6.274e-11	3544	meta_filt_GROA_noBMI.txt
rs2494260	t	c	0.2282	-0.1947	0.0285	8.389e-12	3544	meta_filt_GROA_noBMI.txt
rs11265230	a	g	0.8493	0.1798	0.033	5.209e-08	3544	meta_filt_GROA_noBMI.txt
rs199632064	t	tg	0.9796	-0.8238	0.0853	4.448e-22	3544	meta_filt_GROA_noBMI.txt
rs12644965	t	c	0.7393	-0.25	0.027	2.047e-20	3544	meta_filt_GROA_noBMI.txt
rs3027012	t	c	0.167	0.1663	0.032	2.038e-07	3544	meta_filt_GROA_noBMI.txt
rs4392479	t	c	0.1934	0.197	0.0298	3.735e-11	3544	meta_filt_GROA_noBMI.txt
rs2115691	c	g	0.7342	-0.3568	0.0272	2.794e-39	3544	meta_filt_GROA_noBMI.txt
rs960821	a	g	0.033	0.4873	0.0706	5.034e-12	3544	meta_filt_GROA_noBMI.txt
rs673038	a	t	0.2769	0.3565	0.0271	1.348e-39	3544	meta_filt_GROA_noBMI.txt
rs6828610	a	g	0.8064	-0.1982	0.0299	3.13e-11	3544	meta_filt_GROA_noBMI.txt
rs115726786	a	g	0.0276	0.3642	0.0786	3.623e-06	3544	meta_filt_GROA_noBMI.txt
rs3097411	c	g	0.7348	-0.3561	0.0272	4.107e-39	3544	meta_filt_GROA_noBMI.txt
rs3117603	a	t	0.6902	-0.3309	0.026	3.26e-37	3544	meta_filt_GROA_noBMI.txt
rs12127527	c	g	0.8418	-0.1603	0.0326	8.932e-07	3544	meta_filt_GROA_noBMI.txt
rs2427827	t	c	0.4475	-0.154	0.0238	9.887e-11	3544	meta_filt_GROA_noBMI.txt
rs2325919	t	g	0.4603	0.19	0.0238	1.394e-15	3544	meta_filt_GROA_noBMI.txt
rs28404022	t	c	0.7591	-0.3818	0.028	3.111e-42	3544	meta_filt_GROA_noBMI.txt
rs116868754	a	g	0.0524	0.2445	0.0533	4.411e-06	3544	meta_filt_GROA_noBMI.txt
rs77467524	a	g	0.0072	-0.7392	0.156	2.154e-06	3544	meta_filt_GROA_noBMI.txt
rs2494250	c	g	0.7666	0.1867	0.0283	3.909e-11	3544	meta_filt_GROA_noBMI.txt
rs11265186	t	c	0.1109	-0.191	0.038	4.963e-07	3544	meta_filt_GROA_noBMI.txt
rs149256770	ct	c	0.9475	-0.2435	0.0532	4.771e-06	3544	meta_filt_GROA_noBMI.txt
rs79981249	t	c	0.9797	-0.8318	0.0858	3.297e-22	3544	meta_filt_GROA_noBMI.txt
rs149949603	a	aaatatat	0.5669	0.1145	0.0241	2.05e-06	3544	meta_filt_GROA_noBMI.txt
rs2367429	t	c	0.9431	-0.3087	0.0519	2.787e-09	3544	meta_filt_GROA_noBMI.txt
rs2511209	a	g	0.7726	0.193	0.0285	1.248e-11	3544	meta_filt_GROA_noBMI.txt
rs11265200	t	g	0.5727	0.1208	0.0241	5.264e-07	3544	meta_filt_GROA_noBMI.txt
rs1957067	c	g	0.7655	-0.2486	0.0287	4.342e-18	3544	meta_filt_GROA_noBMI.txt
rs3122630	t	c	0.5728	0.1212	0.0241	4.842e-07	3544	meta_filt_GROA_noBMI.txt
rs4656230	t	g	0.1109	-0.191	0.038	4.964e-07	3544	meta_filt_GROA_noBMI.txt
rs7542509	a	c	0.5728	0.1212	0.0241	4.824e-07	3544	meta_filt_GROA_noBMI.txt
rs58463118	t	c	0.98	-0.8341	0.0859	2.808e-22	3544	meta_filt_GROA_noBMI.txt
rs12029531	t	c	0.4041	-0.1279	0.0243	1.371e-07	3544	meta_filt_GROA_noBMI.txt
rs76984433	t	c	0.102	-0.1883	0.0394	1.766e-06	3544	meta_filt_GROA_noBMI.txt
rs1562384	a	c	0.7148	0.1329	0.0263	4.499e-07	3544	meta_filt_GROA_noBMI.txt
rs6676002	t	c	0.1679	0.1639	0.032	3.116e-07	3544	meta_filt_GROA_noBMI.txt
rs12043437	t	c	0.8731	0.1631	0.0351	3.302e-06	3544	meta_filt_GROA_noBMI.txt
rs76546294	c	g	0.1095	-0.1965	0.0381	2.568e-07	3544	meta_filt_GROA_noBMI.txt
rs11265179	t	c	0.8344	0.2207	0.0318	4.045e-12	3544	meta_filt_GROA_noBMI.txt
rs541923	a	c	0.2424	0.3834	0.0279	6.901e-43	3544	meta_filt_GROA_noBMI.txt
rs78779730	a	g	0.0525	0.2439	0.0532	4.644e-06	3544	meta_filt_GROA_noBMI.txt
rs872914	a	g	0.7063	-0.1836	0.0259	1.351e-12	3544	meta_filt_GROA_noBMI.txt
rs4656165	c	g	0.1769	0.2363	0.0312	3.447e-14	3544	meta_filt_GROA_noBMI.txt
rs76595330	t	g	0.98	-0.8331	0.0863	4.712e-22	3544	meta_filt_GROA_noBMI.txt
rs4656232	a	g	0.1109	-0.191	0.038	4.964e-07	3544	meta_filt_GROA_noBMI.txt
rs6703348	c	g	0.7337	-0.3011	0.0269	5.576e-29	3544	meta_filt_GROA_noBMI.txt
rs2592883	a	g	0.1583	0.1594	0.0326	1.018e-06	3544	meta_filt_GROA_noBMI.txt
rs200446070	a	ag	0.7709	-0.3947	0.0289	1.505e-42	3544	meta_filt_GROA_noBMI.txt
rs680044	a	g	0.2423	0.3839	0.028	6.591e-43	3544	meta_filt_GROA_noBMI.txt
rs4694644	a	c	0.7929	-0.3177	0.0295	4.177e-27	3544	meta_filt_GROA_noBMI.txt
rs623659	c	g	0.2765	0.3552	0.0269	7.551e-40	3544	meta_filt_GROA_noBMI.txt
rs74544699	a	g	0.9786	-0.8429	0.0879	9.152e-22	3544	meta_filt_GROA_noBMI.txt
rs7532479	t	c	0.3367	0.1468	0.0255	8.626e-09	3544	meta_filt_GROA_noBMI.txt
rs11364458	t	tc	0.1671	0.1656	0.032	2.3e-07	3544	meta_filt_GROA_noBMI.txt
rs140367744	a	g	0.8332	-0.1475	0.032	4.015e-06	3544	meta_filt_GROA_noBMI.txt
rs139615988	t	ta	0.9697	-0.5621	0.0703	1.32e-15	3544	meta_filt_GROA_noBMI.txt
rs863012	a	g	0.7725	0.2065	0.0285	4.255e-13	3544	meta_filt_GROA_noBMI.txt
rs863011	t	c	0.7615	0.2066	0.0283	2.797e-13	3544	meta_filt_GROA_noBMI.txt
rs9991272	a	g	0.2312	0.3886	0.0284	1.19e-42	3544	meta_filt_GROA_noBMI.txt
rs76301582	a	g	0.0515	0.248	0.0536	3.758e-06	3544	meta_filt_GROA_noBMI.txt
rs10797050	a	g	0.2854	-0.1337	0.0264	4.002e-07	3544	meta_filt_GROA_noBMI.txt
rs190277584	a	c	0.285	-0.1328	0.0263	4.615e-07	3544	meta_filt_GROA_noBMI.txt
rs1156060	t	g	0.8417	-0.1592	0.0326	1.029e-06	3544	meta_filt_GROA_noBMI.txt
rs115959394	t	g	0.9708	-0.6029	0.0707	1.46e-17	3544	meta_filt_GROA_noBMI.txt
rs3845622	a	c	0.1171	-0.2345	0.0381	7.381e-10	3544	meta_filt_GROA_noBMI.txt
rs16850160	a	g	0.0197	0.8452	0.0867	1.918e-22	3544	meta_filt_GROA_noBMI.txt
rs118158560	a	g	0.043	0.2761	0.0592	3.085e-06	3544	meta_filt_GROA_noBMI.txt
rs10797043	a	g	0.3851	0.1186	0.0249	1.961e-06	3544	meta_filt_GROA_noBMI.txt
rs1584250	t	c	0.1505	-0.1794	0.033	5.535e-08	3544	meta_filt_GROA_noBMI.txt
rs2367442	a	g	0.2204	0.2836	0.0305	1.29e-20	3544	meta_filt_GROA_noBMI.txt
rs4492615	t	c	0.8891	0.191	0.038	4.962e-07	3544	meta_filt_GROA_noBMI.txt
rs508977	t	g	0.7566	-0.3838	0.0279	4.566e-43	3544	meta_filt_GROA_noBMI.txt
rs2367293	t	c	0.7694	-0.3881	0.0284	1.562e-42	3544	meta_filt_GROA_noBMI.txt
rs6813952	a	c	0.9697	-0.5639	0.0706	1.335e-15	3544	meta_filt_GROA_noBMI.txt
rs61821535	a	g	0.3903	0.119	0.0248	1.545e-06	3544	meta_filt_GROA_noBMI.txt
rs11265177	a	g	0.8411	0.227	0.0322	1.746e-12	3544	meta_filt_GROA_noBMI.txt
rs183012206	a	g	0.1109	-0.1913	0.038	4.733e-07	3544	meta_filt_GROA_noBMI.txt
rs569390	a	g	0.7576	-0.3834	0.0279	6.905e-43	3544	meta_filt_GROA_noBMI.txt
rs10155140	t	g	0.8065	-0.1949	0.0298	6.291e-11	3544	meta_filt_GROA_noBMI.txt
rs4627830	a	c	0.7445	-0.3586	0.0283	1.085e-36	3544	meta_filt_GROA_noBMI.txt
rs2494251	a	g	0.457	0.2211	0.0239	2.666e-20	3544	meta_filt_GROA_noBMI.txt
rs10028419	t	c	0.773	-0.3897	0.0285	1.746e-42	3544	meta_filt_GROA_noBMI.txt
rs4290055	t	c	0.1109	-0.191	0.038	4.965e-07	3544	meta_filt_GROA_noBMI.txt
rs117078153	t	c	0.9533	-0.2634	0.057	3.883e-06	3544	meta_filt_GROA_noBMI.txt
rs619229	a	g	0.2291	0.3947	0.0289	1.504e-42	3544	meta_filt_GROA_noBMI.txt
rs16842306	t	c	0.9482	0.26	0.0544	1.749e-06	3544	meta_filt_GROA_noBMI.txt
rs7695652	t	c	0.1935	0.1973	0.0298	3.592e-11	3544	meta_filt_GROA_noBMI.txt
rs12034243	a	g	0.4899	0.1376	0.0239	8.828e-09	3544	meta_filt_GROA_noBMI.txt
rs3122629	t	c	0.5728	0.1212	0.0241	4.842e-07	3544	meta_filt_GROA_noBMI.txt
rs10908724	t	g	0.1097	-0.1969	0.0381	2.416e-07	3544	meta_filt_GROA_noBMI.txt
rs2511215	t	c	0.5307	0.1534	0.0237	9.509e-11	3544	meta_filt_GROA_noBMI.txt
rs2367289	a	t	0.2666	0.1339	0.0268	6.03e-07	3544	meta_filt_GROA_noBMI.txt
rs3117604	t	c	0.6927	-0.3395	0.0261	1.305e-38	3544	meta_filt_GROA_noBMI.txt
rs638767	a	g	0.2422	0.3835	0.0279	5.983e-43	3544	meta_filt_GROA_noBMI.txt
rs115214168	t	c	0.0242	0.4528	0.0828	4.479e-08	3544	meta_filt_GROA_noBMI.txt
rs75431404	c	g	0.8891	0.1914	0.038	4.707e-07	3544	meta_filt_GROA_noBMI.txt
rs3026996	a	c	0.7752	-0.2686	0.0288	1.061e-20	3544	meta_filt_GROA_noBMI.txt
rs28383573	t	g	0.1536	0.1811	0.0331	4.547e-08	3544	meta_filt_GROA_noBMI.txt
rs148686014	a	ac	0.0203	0.8333	0.086	3.288e-22	3544	meta_filt_GROA_noBMI.txt
rs6815457	a	g	0.7333	-0.134	0.0269	6.3e-07	3544	meta_filt_GROA_noBMI.txt
rs6656828	t	c	0.5886	0.1307	0.0244	8.453e-08	3544	meta_filt_GROA_noBMI.txt
rs28664198	t	c	0.1931	0.196	0.0299	5.752e-11	3544	meta_filt_GROA_noBMI.txt
rs11265204	a	g	0.5103	-0.1366	0.0239	1.06e-08	3544	meta_filt_GROA_noBMI.txt
rs4656826	a	c	0.1109	-0.1913	0.038	4.736e-07	3544	meta_filt_GROA_noBMI.txt
rs863016	a	g	0.6958	-0.2505	0.0259	4.48e-22	3544	meta_filt_GROA_noBMI.txt
rs11333872	t	ta	0.0303	0.5643	0.0706	1.288e-15	3544	meta_filt_GROA_noBMI.txt
rs10908711	a	g	0.5258	0.1352	0.0239	1.505e-08	3544	meta_filt_GROA_noBMI.txt
rs11265196	a	g	0.5727	0.1209	0.0241	5.201e-07	3544	meta_filt_GROA_noBMI.txt
rs139617156	ca	c	0.0516	0.2479	0.0536	3.813e-06	3544	meta_filt_GROA_noBMI.txt
rs1374486	a	g	0.2852	-0.1328	0.0263	4.553e-07	3544	meta_filt_GROA_noBMI.txt
rs12410729	t	c	0.8891	0.1913	0.038	4.731e-07	3544	meta_filt_GROA_noBMI.txt
rs3111692	a	g	0.3289	0.2932	0.0254	6.299e-31	3544	meta_filt_GROA_noBMI.txt
rs73691971	t	c	0.0514	0.2488	0.0537	3.67e-06	3544	meta_filt_GROA_noBMI.txt
rs2511212	t	c	0.7721	0.1947	0.0285	8.389e-12	3544	meta_filt_GROA_noBMI.txt
rs4399156	a	g	0.1109	-0.1909	0.038	4.973e-07	3544	meta_filt_GROA_noBMI.txt
rs684080	a	t	0.2425	0.3836	0.0279	6.599e-43	3544	meta_filt_GROA_noBMI.txt
rs188345231	t	c	0.0102	0.6177	0.1322	2.968e-06	3544	meta_filt_GROA_noBMI.txt
rs2140532	c	g	0.0515	0.2483	0.0537	3.73e-06	3544	meta_filt_GROA_noBMI.txt
rs3756072	a	g	0.1906	0.1927	0.0301	1.557e-10	3544	meta_filt_GROA_noBMI.txt
rs117509124	t	c	0.0517	0.2476	0.0536	3.82e-06	3544	meta_filt_GROA_noBMI.txt
rs7658970	t	c	0.2937	0.1839	0.0261	2.019e-12	3544	meta_filt_GROA_noBMI.txt
rs139239225	t	tctc	0.0202	0.8316	0.086	3.999e-22	3544	meta_filt_GROA_noBMI.txt
rs114991247	t	c	0.9226	-0.2202	0.0463	1.971e-06	3544	meta_filt_GROA_noBMI.txt
rs1429638	a	c	0.2065	0.3167	0.0295	6.289e-27	3544	meta_filt_GROA_noBMI.txt
rs12145079	a	g	0.5728	0.1212	0.0241	4.892e-07	3544	meta_filt_GROA_noBMI.txt
rs519565	a	g	0.2782	0.353	0.0269	2.313e-39	3544	meta_filt_GROA_noBMI.txt
rs79454658	t	c	0.0443	0.2784	0.0596	3.017e-06	3544	meta_filt_GROA_noBMI.txt
rs151307926	c	g	0.9708	-0.6014	0.0706	1.682e-17	3544	meta_filt_GROA_noBMI.txt
rs11265206	t	c	0.8902	0.1971	0.0381	2.363e-07	3544	meta_filt_GROA_noBMI.txt
rs10908710	a	g	0.4387	0.1869	0.0241	9.856e-15	3544	meta_filt_GROA_noBMI.txt
rs11265174	a	t	0.1597	-0.2226	0.0321	4.172e-12	3544	meta_filt_GROA_noBMI.txt
rs1951233	a	g	0.02	0.8378	0.0861	2.103e-22	3544	meta_filt_GROA_noBMI.txt
rs59956986	t	tc	0.3486	0.2107	0.0255	1.367e-16	3544	meta_filt_GROA_noBMI.txt
rs863006	a	g	0.5124	0.3344	0.0237	3.304e-45	3544	meta_filt_GROA_noBMI.txt
rs863000	t	g	0.4805	-0.1392	0.0243	1.011e-08	3544	meta_filt_GROA_noBMI.txt
rs10007826	c	g	0.7689	-0.3884	0.0284	1.312e-42	3544	meta_filt_GROA_noBMI.txt
rs10908720	t	c	0.5728	0.1212	0.0241	4.901e-07	3544	meta_filt_GROA_noBMI.txt
rs2808655	t	c	0.1584	0.1597	0.0326	9.767e-07	3544	meta_filt_GROA_noBMI.txt
rs79508328	a	g	0.8891	0.1914	0.038	4.729e-07	3544	meta_filt_GROA_noBMI.txt
rs3026943	a	c	0.3311	-0.1246	0.0256	1.084e-06	3544	meta_filt_GROA_noBMI.txt
rs10908733	a	t	0.1321	-0.1964	0.0352	2.409e-08	3544	meta_filt_GROA_noBMI.txt
rs28548185	t	c	0.0829	0.1365	0.0287	1.905e-06	8336	meta_filt_HGF_noBMI.txt
rs1617833	c	g	0.6189	-0.0749	0.016	2.925e-06	8336	meta_filt_HGF_noBMI.txt
rs189955209	a	g	0.9949	-0.6277	0.135	3.33e-06	6317	meta_filt_HGF_noBMI.txt
rs2367741	t	c	0.0372	-0.2268	0.0408	2.813e-08	8336	meta_filt_HGF_noBMI.txt
rs28468427	a	g	0.1729	0.1304	0.0208	3.312e-10	8336	meta_filt_HGF_noBMI.txt
rs79196540	t	c	0.9631	0.2282	0.041	2.582e-08	8336	meta_filt_HGF_noBMI.txt
rs149694488	cat	c	0.9254	-0.14	0.0302	3.699e-06	8336	meta_filt_HGF_noBMI.txt
rs6850707	a	g	0.2193	0.1061	0.0188	1.756e-08	8336	meta_filt_HGF_noBMI.txt
rs75456366	t	g	0.1216	0.1298	0.0238	5.025e-08	8336	meta_filt_HGF_noBMI.txt
rs201289551	a	ac	0.0293	-0.2997	0.0466	1.277e-10	8336	meta_filt_HGF_noBMI.txt
rs13412535	a	g	0.1892	-0.1043	0.0213	9.671e-07	8336	meta_filt_HGF_noBMI.txt
rs1800493	t	c	0.0116	0.3552	0.0763	3.196e-06	8336	meta_filt_HGF_noBMI.txt
rs62275881	a	c	0.7517	-0.0828	0.0181	4.651e-06	8336	meta_filt_HGF_noBMI.txt
rs10625385	a	agccc	0.7536	-0.0875	0.0182	1.427e-06	8336	meta_filt_HGF_noBMI.txt
rs76000300	t	c	0.0972	0.1487	0.0263	1.596e-08	8336	meta_filt_HGF_noBMI.txt
rs9993109	a	g	0.7306	-0.0842	0.0177	1.845e-06	8336	meta_filt_HGF_noBMI.txt
rs9986811	t	c	0.952	0.1922	0.0362	1.061e-07	8336	meta_filt_HGF_noBMI.txt
rs180840563	a	t	0.0402	-0.2022	0.0416	1.153e-06	8336	meta_filt_HGF_noBMI.txt
rs34564851	ct	c	0.7552	-0.0907	0.0182	6.114e-07	8336	meta_filt_HGF_noBMI.txt
rs1741550	t	c	0.7539	-0.0877	0.0181	1.361e-06	8336	meta_filt_HGF_noBMI.txt
rs17168041	a	g	0.9732	-0.2264	0.0488	3.488e-06	8336	meta_filt_HGF_noBMI.txt
rs80051150	t	c	0.9595	0.198	0.0413	1.684e-06	8336	meta_filt_HGF_noBMI.txt
rs114112298	t	c	0.1205	0.129	0.0239	6.984e-08	8336	meta_filt_HGF_noBMI.txt
rs77688022	a	g	0.9606	0.2023	0.0418	1.304e-06	8336	meta_filt_HGF_noBMI.txt
rs2858026	t	c	0.4264	-0.0804	0.0161	6.051e-07	8336	meta_filt_HGF_noBMI.txt
rs68066031	t	c	0.8035	0.0997	0.021	1.981e-06	8336	meta_filt_HGF_noBMI.txt
rs6836777	a	g	0.1224	0.1319	0.0237	2.732e-08	8336	meta_filt_HGF_noBMI.txt
rs56354837	c	g	0.218	0.0994	0.0189	1.531e-07	8336	meta_filt_HGF_noBMI.txt
rs16844364	a	g	0.1819	0.1057	0.0202	1.771e-07	8336	meta_filt_HGF_noBMI.txt
rs149109767	a	agag	0.0636	0.1561	0.0329	2.01e-06	8336	meta_filt_HGF_noBMI.txt
rs147729542	a	g	0.015	-0.3551	0.0681	1.82e-07	8336	meta_filt_HGF_noBMI.txt
rs148869573	a	acc	0.0373	-0.2287	0.0407	1.96e-08	8336	meta_filt_HGF_noBMI.txt
rs78098094	a	g	0.0372	-0.227	0.0409	2.764e-08	8336	meta_filt_HGF_noBMI.txt
rs72857198	t	c	0.9854	0.302	0.0661	4.852e-06	8336	meta_filt_HGF_noBMI.txt
rs11129909	t	c	0.623	-0.0738	0.0161	4.457e-06	8336	meta_filt_HGF_noBMI.txt
rs1730778	t	c	0.7402	-0.0949	0.0178	9.711e-08	8336	meta_filt_HGF_noBMI.txt
rs76184080	c	g	0.9628	0.227	0.0409	2.763e-08	8336	meta_filt_HGF_noBMI.txt
[truncated: 12,215 more rows]
