# Supplementary material for: The causal association between circulating cytokines with the risk of frailty and sarcopenia under the perspective of geroscience
Source: Front Endocrinol (Lausanne). 2024 Mar 5;15:1293146. doi: 10.3389/fendo.2024.1293146 (PMC10948489; doi:10.3389/fendo.2024.1293146)
Supplement: Supplementary file 1 [file DataSheet_1.zip › Table S2.XLS]

## Sheet: Table S2
	id.exposure	id.outcome	outcome	exposure	method	nsnp	b	se	pval	lo_ci	up_ci	or	or_lci95	or_uci95
43	XEPzfc	ebi-a-GCST90007526	Low hand grip strength (60 years and older) (EWGSOP) || id:ebi-a-GCST90007526	meta_filt_IL_10_noBMI.txt	Inverse variance weighted	15	0.0514652	0.0234375	0.0281025	0.00552777	0.0974026	1.05281	1.00554	1.1023
203	3BfU3m	ebi-a-GCST90007526	Low hand grip strength (60 years and older) (EWGSOP) || id:ebi-a-GCST90007526	meta_filt_VEGF_noBMI.txt	Inverse variance weighted	15	0.023762	0.0114662	0.0382324	0.00128827	0.0462358	1.02405	1.00129	1.04732
48	DqEzLz	ebi-a-GCST90007526	Low hand grip strength (60 years and older) (EWGSOP) || id:ebi-a-GCST90007526	meta_filt_IL_12_P70_noBMI.txt	Inverse variance weighted	13	0.0321321	0.0157634	0.0415097	0.00123589	0.0630284	1.03265	1.00124	1.06506
44	XEPzfc	ebi-a-GCST90007526	Low hand grip strength (60 years and older) (EWGSOP) || id:ebi-a-GCST90007526	meta_filt_IL_10_noBMI.txt	Simple mode	15	0.123241	0.0553889	0.0430319	0.0146785	0.231803	1.13116	1.01479	1.26087
57	KfgkIp	ebi-a-GCST90007526	Low hand grip strength (60 years and older) (EWGSOP) || id:ebi-a-GCST90007526	meta_filt_IL_16_noBMI.txt	Weighted median	9	-0.03143	0.0155944	0.0438549	-0.061995	-0.000865092	0.969059	0.939888	0.999135
137	weU0FY	ebi-a-GCST90007526	Low hand grip strength (60 years and older) (EWGSOP) || id:ebi-a-GCST90007526	meta_filt_MCP_3_noBMI.txt	Weighted median	6	-0.0396972	0.0197437	0.0443644	-0.0783948	-0.000999647	0.96108	0.924599	0.999001
171	W5w9IB	ebi-a-GCST90007526	Low hand grip strength (60 years and older) (EWGSOP) || id:ebi-a-GCST90007526	meta_filt_SCF_noBMI.txt	MR Egger	11	-0.122648	0.0525967	0.0446117	-0.225737	-0.0195581	0.884575	0.797928	0.980632
42	XEPzfc	ebi-a-GCST90007526	Low hand grip strength (60 years and older) (EWGSOP) || id:ebi-a-GCST90007526	meta_filt_IL_10_noBMI.txt	Weighted median	15	0.0465606	0.0240955	0.0533185	-0.000666671	0.0937879	1.04766	0.999334	1.09833
173	W5w9IB	ebi-a-GCST90007526	Low hand grip strength (60 years and older) (EWGSOP) || id:ebi-a-GCST90007526	meta_filt_SCF_noBMI.txt	Inverse variance weighted	11	-0.0453698	0.0237067	0.0556466	-0.091835	0.00109542	0.955644	0.912256	1.0011
78	GncBO6	ebi-a-GCST90007526	Low hand grip strength (60 years and older) (EWGSOP) || id:ebi-a-GCST90007526	meta_filt_IL_1RA_noBMI.txt	Inverse variance weighted	9	-0.0430503	0.0225833	0.0566126	-0.0873135	0.00121296	0.957863	0.91639	1.00121
172	W5w9IB	ebi-a-GCST90007526	Low hand grip strength (60 years and older) (EWGSOP) || id:ebi-a-GCST90007526	meta_filt_SCF_noBMI.txt	Weighted median	11	-0.0605404	0.0332757	0.068857	-0.125761	0.00468	0.941256	0.881826	1.00469
58	KfgkIp	ebi-a-GCST90007526	Low hand grip strength (60 years and older) (EWGSOP) || id:ebi-a-GCST90007526	meta_filt_IL_16_noBMI.txt	Inverse variance weighted	9	-0.022198	0.0126096	0.0783401	-0.0469129	0.00251689	0.978047	0.954171	1.00252
108	adjp4T	ebi-a-GCST90007526	Low hand grip strength (60 years and older) (EWGSOP) || id:ebi-a-GCST90007526	meta_filt_IL_7_noBMI.txt	Inverse variance weighted	13	0.0256271	0.0145937	0.0790813	-0.0029765	0.0542307	1.02596	0.997028	1.05573
45	XEPzfc	ebi-a-GCST90007526	Low hand grip strength (60 years and older) (EWGSOP) || id:ebi-a-GCST90007526	meta_filt_IL_10_noBMI.txt	Weighted mode	15	0.0469973	0.0249124	0.0801425	-0.00183103	0.0958257	1.04812	0.998171	1.10057
107	adjp4T	ebi-a-GCST90007526	Low hand grip strength (60 years and older) (EWGSOP) || id:ebi-a-GCST90007526	meta_filt_IL_7_noBMI.txt	Weighted median	13	0.033719	0.0199232	0.090561	-0.00533055	0.0727685	1.03429	0.994684	1.07548
158	B5cZr6	ebi-a-GCST90007526	Low hand grip strength (60 years and older) (EWGSOP) || id:ebi-a-GCST90007526	meta_filt_MIP_1B_noBMI.txt	Inverse variance weighted	19	0.0206152	0.0122804	0.0932096	-0.00345443	0.0446849	1.02083	0.996552	1.0457
106	adjp4T	ebi-a-GCST90007526	Low hand grip strength (60 years and older) (EWGSOP) || id:ebi-a-GCST90007526	meta_filt_IL_7_noBMI.txt	MR Egger	13	0.0546893	0.0302208	0.0977268	-0.00454341	0.113922	1.05621	0.995467	1.12066
110	adjp4T	ebi-a-GCST90007526	Low hand grip strength (60 years and older) (EWGSOP) || id:ebi-a-GCST90007526	meta_filt_IL_7_noBMI.txt	Weighted mode	13	0.0376183	0.021391	0.104095	-0.00430803	0.0795446	1.03833	0.995701	1.08279
202	3BfU3m	ebi-a-GCST90007526	Low hand grip strength (60 years and older) (EWGSOP) || id:ebi-a-GCST90007526	meta_filt_VEGF_noBMI.txt	Weighted median	15	0.022831	0.0144043	0.112962	-0.00540131	0.0510634	1.02309	0.994613	1.05239
140	weU0FY	ebi-a-GCST90007526	Low hand grip strength (60 years and older) (EWGSOP) || id:ebi-a-GCST90007526	meta_filt_MCP_3_noBMI.txt	Weighted mode	6	-0.0461939	0.0245454	0.118575	-0.0943029	0.00191509	0.954857	0.910007	1.00192
47	DqEzLz	ebi-a-GCST90007526	Low hand grip strength (60 years and older) (EWGSOP) || id:ebi-a-GCST90007526	meta_filt_IL_12_P70_noBMI.txt	Weighted median	13	0.029365	0.0190301	0.122811	-0.00793404	0.066664	1.0298	0.992097	1.06894
26	OTUpU8	ebi-a-GCST90007526	Low hand grip strength (60 years and older) (EWGSOP) || id:ebi-a-GCST90007526	meta_filt_GROA_noBMI.txt	MR Egger	10	0.0497445	0.0291315	0.126096	-0.00735315	0.106842	1.051	0.992674	1.11276
6	QVTv11	ebi-a-GCST90007526	Low hand grip strength (60 years and older) (EWGSOP) || id:ebi-a-GCST90007526	meta_filt_CTACK_noBMI.txt	MR Egger	13	0.0395803	0.0243502	0.132346	-0.00814615	0.0873068	1.04037	0.991887	1.09123
175	W5w9IB	ebi-a-GCST90007526	Low hand grip strength (60 years and older) (EWGSOP) || id:ebi-a-GCST90007526	meta_filt_SCF_noBMI.txt	Weighted mode	11	-0.0802683	0.0493732	0.135064	-0.17704	0.0165032	0.922869	0.837746	1.01664
77	GncBO6	ebi-a-GCST90007526	Low hand grip strength (60 years and older) (EWGSOP) || id:ebi-a-GCST90007526	meta_filt_IL_1RA_noBMI.txt	Weighted median	9	-0.0441847	0.0297405	0.137365	-0.102476	0.0141066	0.956777	0.9026	1.01421
181	dztgUL	ebi-a-GCST90007526	Low hand grip strength (60 years and older) (EWGSOP) || id:ebi-a-GCST90007526	meta_filt_SDF_1A_noBMI.txt	MR Egger	8	0.100339	0.0612852	0.152693	-0.01978	0.220458	1.10555	0.980414	1.24665
205	3BfU3m	ebi-a-GCST90007526	Low hand grip strength (60 years and older) (EWGSOP) || id:ebi-a-GCST90007526	meta_filt_VEGF_noBMI.txt	Weighted mode	15	0.0212777	0.0142117	0.156546	-0.00657727	0.0491327	1.02151	0.993444	1.05036
60	KfgkIp	ebi-a-GCST90007526	Low hand grip strength (60 years and older) (EWGSOP) || id:ebi-a-GCST90007526	meta_filt_IL_16_noBMI.txt	Weighted mode	9	-0.0272713	0.0176344	0.160573	-0.0618346	0.0072921	0.973097	0.940038	1.00732
50	DqEzLz	ebi-a-GCST90007526	Low hand grip strength (60 years and older) (EWGSOP) || id:ebi-a-GCST90007526	meta_filt_IL_12_P70_noBMI.txt	Weighted mode	13	0.0278283	0.0188917	0.16648	-0.00919952	0.0648561	1.02822	0.990843	1.06701
139	weU0FY	ebi-a-GCST90007526	Low hand grip strength (60 years and older) (EWGSOP) || id:ebi-a-GCST90007526	meta_filt_MCP_3_noBMI.txt	Simple mode	6	-0.0466316	0.0289943	0.168682	-0.10346	0.0101973	0.954439	0.901712	1.01025
174	W5w9IB	ebi-a-GCST90007526	Low hand grip strength (60 years and older) (EWGSOP) || id:ebi-a-GCST90007526	meta_filt_SCF_noBMI.txt	Simple mode	11	-0.08333	0.0565285	0.171219	-0.194126	0.0274658	0.920047	0.823554	1.02785
200	HtfsJA	ebi-a-GCST90007526	Low hand grip strength (60 years and older) (EWGSOP) || id:ebi-a-GCST90007526	meta_filt_TRAIL_noBMI.txt	Weighted mode	15	-0.0222453	0.0154915	0.172978	-0.0526086	0.00811804	0.978	0.948751	1.00815
196	HtfsJA	ebi-a-GCST90007526	Low hand grip strength (60 years and older) (EWGSOP) || id:ebi-a-GCST90007526	meta_filt_TRAIL_noBMI.txt	MR Egger	15	-0.0255309	0.0178126	0.17538	-0.0604436	0.00938173	0.974792	0.941347	1.00943
117	nGDQRR	ebi-a-GCST90007526	Low hand grip strength (60 years and older) (EWGSOP) || id:ebi-a-GCST90007526	meta_filt_IL_9_noBMI.txt	Weighted median	6	-0.0462492	0.0342734	0.177201	-0.113425	0.0209266	0.954804	0.892771	1.02115
153	Ds8cUD	ebi-a-GCST90007526	Low hand grip strength (60 years and older) (EWGSOP) || id:ebi-a-GCST90007526	meta_filt_MIP_1A_noBMI.txt	Inverse variance weighted	6	-0.0362027	0.0271054	0.181672	-0.0893293	0.0169239	0.964445	0.914544	1.01707
61	wNcEVz	ebi-a-GCST90007526	Low hand grip strength (60 years and older) (EWGSOP) || id:ebi-a-GCST90007526	meta_filt_IL_17_noBMI.txt	MR Egger	8	-0.0780041	0.0516598	0.181796	-0.179257	0.023249	0.924961	0.835891	1.02352
109	adjp4T	ebi-a-GCST90007526	Low hand grip strength (60 years and older) (EWGSOP) || id:ebi-a-GCST90007526	meta_filt_IL_7_noBMI.txt	Simple mode	13	0.0436634	0.0309894	0.184224	-0.0170759	0.104403	1.04463	0.983069	1.11005
120	nGDQRR	ebi-a-GCST90007526	Low hand grip strength (60 years and older) (EWGSOP) || id:ebi-a-GCST90007526	meta_filt_IL_9_noBMI.txt	Weighted mode	6	-0.0660418	0.0434002	0.188574	-0.151106	0.0190226	0.936092	0.859756	1.0192
90	uisGXm	ebi-a-GCST90007526	Low hand grip strength (60 years and older) (EWGSOP) || id:ebi-a-GCST90007526	meta_filt_IL_2RA_noBMI.txt	Weighted mode	8	-0.0306535	0.0211404	0.190341	-0.0720887	0.0107817	0.969812	0.930448	1.01084
126	9bPCyy	ebi-a-GCST90007526	Low hand grip strength (60 years and older) (EWGSOP) || id:ebi-a-GCST90007526	meta_filt_M_CSF_noBMI.txt	MR Egger	11	-0.0433886	0.030942	0.194376	-0.104035	0.0172578	0.957539	0.901194	1.01741
52	O4HZsz	ebi-a-GCST90007526	Low hand grip strength (60 years and older) (EWGSOP) || id:ebi-a-GCST90007526	meta_filt_IL_13_noBMI.txt	Weighted median	12	0.020858	0.0162479	0.199234	-0.0109878	0.0527038	1.02108	0.989072	1.05412
143	HiHA7P	ebi-a-GCST90007526	Low hand grip strength (60 years and older) (EWGSOP) || id:ebi-a-GCST90007526	meta_filt_MIF_noBMI.txt	Inverse variance weighted	9	-0.0275323	0.0219501	0.20973	-0.0705545	0.01549	0.972843	0.931877	1.01561
161	mimEhq	ebi-a-GCST90007526	Low hand grip strength (60 years and older) (EWGSOP) || id:ebi-a-GCST90007526	meta_filt_PDGF_BB_noBMI.txt	MR Egger	14	-0.0438401	0.0334606	0.214653	-0.109423	0.0217426	0.957107	0.896351	1.02198
81	iLzry8	ebi-a-GCST90007526	Low hand grip strength (60 years and older) (EWGSOP) || id:ebi-a-GCST90007526	meta_filt_IL_2_noBMI.txt	MR Egger	8	-0.049947	0.0368443	0.224022	-0.122162	0.0222679	0.95128	0.885005	1.02252
22	zKJelb	ebi-a-GCST90007526	Low hand grip strength (60 years and older) (EWGSOP) || id:ebi-a-GCST90007526	meta_filt_G_CSF_noBMI.txt	Weighted median	9	0.0401288	0.0331264	0.225749	-0.024799	0.105057	1.04094	0.975506	1.11077
100	ObqDWR	ebi-a-GCST90007526	Low hand grip strength (60 years and older) (EWGSOP) || id:ebi-a-GCST90007526	meta_filt_IL_5_noBMI.txt	Weighted mode	7	0.0676078	0.0516321	0.238299	-0.0335912	0.168807	1.06995	0.966967	1.18389
151	Ds8cUD	ebi-a-GCST90007526	Low hand grip strength (60 years and older) (EWGSOP) || id:ebi-a-GCST90007526	meta_filt_MIP_1A_noBMI.txt	MR Egger	6	-0.112195	0.0819558	0.242847	-0.272828	0.0484384	0.89387	0.761224	1.04963
1	gnccOn	ebi-a-GCST90007526	Low hand grip strength (60 years and older) (EWGSOP) || id:ebi-a-GCST90007526	meta_filt_B_NGF_noBMI.txt	MR Egger	4	0.287261	0.179013	0.24977	-0.0636048	0.638127	1.33277	0.938376	1.89293
176	hxxFCc	ebi-a-GCST90007526	Low hand grip strength (60 years and older) (EWGSOP) || id:ebi-a-GCST90007526	meta_filt_SCGF_B_noBMI.txt	MR Egger	18	-0.0284795	0.0241132	0.254832	-0.0757413	0.0187824	0.971922	0.927056	1.01896
2	gnccOn	ebi-a-GCST90007526	Low hand grip strength (60 years and older) (EWGSOP) || id:ebi-a-GCST90007526	meta_filt_B_NGF_noBMI.txt	Weighted median	4	-0.0425086	0.0376323	0.258654	-0.116268	0.0312507	0.958382	0.890237	1.03174
35	lqrLR1	ebi-a-GCST90007526	Low hand grip strength (60 years and older) (EWGSOP) || id:ebi-a-GCST90007526	meta_filt_HGF_noBMI.txt	Weighted mode	9	-0.0782449	0.0670269	0.276677	-0.209618	0.0531279	0.924738	0.810894	1.05456
38	ngLcXZ	ebi-a-GCST90007526	Low hand grip strength (60 years and older) (EWGSOP) || id:ebi-a-GCST90007526	meta_filt_IFN_G_noBMI.txt	Inverse variance weighted	12	0.0301847	0.0280102	0.281199	-0.0247154	0.0850848	1.03064	0.975588	1.08881
82	iLzry8	ebi-a-GCST90007526	Low hand grip strength (60 years and older) (EWGSOP) || id:ebi-a-GCST90007526	meta_filt_IL_2_noBMI.txt	Weighted median	8	-0.0281516	0.026237	0.283283	-0.079576	0.0232729	0.972241	0.923508	1.02355
185	dztgUL	ebi-a-GCST90007526	Low hand grip strength (60 years and older) (EWGSOP) || id:ebi-a-GCST90007526	meta_filt_SDF_1A_noBMI.txt	Weighted mode	8	0.0547916	0.0479843	0.29106	-0.0392576	0.148841	1.05632	0.961503	1.16049
94	FMJZTQ	ebi-a-GCST90007526	Low hand grip strength (60 years and older) (EWGSOP) || id:ebi-a-GCST90007526	meta_filt_IL_4_noBMI.txt	Simple mode	13	-0.0671247	0.0617525	0.298391	-0.18816	0.0539102	0.935079	0.828482	1.05539
3	gnccOn	ebi-a-GCST90007526	Low hand grip strength (60 years and older) (EWGSOP) || id:ebi-a-GCST90007526	meta_filt_B_NGF_noBMI.txt	Inverse variance weighted	4	-0.034868	0.0339288	0.304101	-0.101368	0.0316326	0.965733	0.9036	1.03214
46	DqEzLz	ebi-a-GCST90007526	Low hand grip strength (60 years and older) (EWGSOP) || id:ebi-a-GCST90007526	meta_filt_IL_12_P70_noBMI.txt	MR Egger	13	0.030859	0.0286695	0.304803	-0.0253333	0.0870513	1.03134	0.974985	1.09095
162	mimEhq	ebi-a-GCST90007526	Low hand grip strength (60 years and older) (EWGSOP) || id:ebi-a-GCST90007526	meta_filt_PDGF_BB_noBMI.txt	Weighted median	14	-0.0237073	0.0236196	0.315516	-0.0700016	0.022587	0.976572	0.932392	1.02284
128	9bPCyy	ebi-a-GCST90007526	Low hand grip strength (60 years and older) (EWGSOP) || id:ebi-a-GCST90007526	meta_filt_M_CSF_noBMI.txt	Inverse variance weighted	11	-0.0147033	0.0146947	0.317029	-0.0435049	0.0140984	0.985404	0.957428	1.0142
163	mimEhq	ebi-a-GCST90007526	Low hand grip strength (60 years and older) (EWGSOP) || id:ebi-a-GCST90007526	meta_filt_PDGF_BB_noBMI.txt	Inverse variance weighted	14	-0.0171743	0.017265	0.319861	-0.0510137	0.0166652	0.982972	0.950266	1.0168
73	uaF05q	ebi-a-GCST90007526	Low hand grip strength (60 years and older) (EWGSOP) || id:ebi-a-GCST90007526	meta_filt_IL_1B_noBMI.txt	Inverse variance weighted	3	-0.0342012	0.0345636	0.322411	-0.101946	0.0335434	0.966377	0.903078	1.03411
91	FMJZTQ	ebi-a-GCST90007526	Low hand grip strength (60 years and older) (EWGSOP) || id:ebi-a-GCST90007526	meta_filt_IL_4_noBMI.txt	MR Egger	13	0.0401964	0.0388828	0.32343	-0.0360139	0.116407	1.04102	0.964627	1.12345
125	WAQvzG	ebi-a-GCST90007526	Low hand grip strength (60 years and older) (EWGSOP) || id:ebi-a-GCST90007526	meta_filt_IP_10_noBMI.txt	Weighted mode	10	-0.0372673	0.0357267	0.324099	-0.107292	0.0327569	0.963419	0.898264	1.0333
160	B5cZr6	ebi-a-GCST90007526	Low hand grip strength (60 years and older) (EWGSOP) || id:ebi-a-GCST90007526	meta_filt_MIP_1B_noBMI.txt	Weighted mode	19	0.0150164	0.0152674	0.33837	-0.0149078	0.0449406	1.01513	0.985203	1.04597
31	lqrLR1	ebi-a-GCST90007526	Low hand grip strength (60 years and older) (EWGSOP) || id:ebi-a-GCST90007526	meta_filt_HGF_noBMI.txt	MR Egger	9	-0.0658146	0.0641091	0.338769	-0.191468	0.0598392	0.936304	0.825746	1.06167
124	WAQvzG	ebi-a-GCST90007526	Low hand grip strength (60 years and older) (EWGSOP) || id:ebi-a-GCST90007526	meta_filt_IP_10_noBMI.txt	Simple mode	10	-0.0372673	0.0369838	0.339937	-0.109756	0.035221	0.963419	0.896053	1.03585
4	gnccOn	ebi-a-GCST90007526	Low hand grip strength (60 years and older) (EWGSOP) || id:ebi-a-GCST90007526	meta_filt_B_NGF_noBMI.txt	Simple mode	4	-0.0536319	0.0477774	0.34337	-0.147276	0.0400119	0.947781	0.863056	1.04082
59	KfgkIp	ebi-a-GCST90007526	Low hand grip strength (60 years and older) (EWGSOP) || id:ebi-a-GCST90007526	meta_filt_IL_16_noBMI.txt	Simple mode	9	-0.0272713	0.0270882	0.343528	-0.0803641	0.0258216	0.973097	0.92278	1.02616
54	O4HZsz	ebi-a-GCST90007526	Low hand grip strength (60 years and older) (EWGSOP) || id:ebi-a-GCST90007526	meta_filt_IL_13_noBMI.txt	Simple mode	12	-0.0330118	0.0335094	0.345723	-0.0986902	0.0326666	0.967527	0.906023	1.03321
131	ON6e5c	ebi-a-GCST90007526	Low hand grip strength (60 years and older) (EWGSOP) || id:ebi-a-GCST90007526	meta_filt_MCP_1_MCAF_noBMI.txt	MR Egger	12	-0.041303	0.0423207	0.352106	-0.124252	0.0416456	0.959538	0.883158	1.04252
122	WAQvzG	ebi-a-GCST90007526	Low hand grip strength (60 years and older) (EWGSOP) || id:ebi-a-GCST90007526	meta_filt_IP_10_noBMI.txt	Weighted median	10	-0.0236119	0.0253955	0.352492	-0.0733871	0.0261633	0.976665	0.929241	1.02651
16	Y3XsiK	ebi-a-GCST90007526	Low hand grip strength (60 years and older) (EWGSOP) || id:ebi-a-GCST90007526	meta_filt_FGF_BASIC_noBMI.txt	MR Egger	6	-0.0628181	0.0597645	0.352522	-0.179956	0.0543203	0.939114	0.835307	1.05582
87	uisGXm	ebi-a-GCST90007526	Low hand grip strength (60 years and older) (EWGSOP) || id:ebi-a-GCST90007526	meta_filt_IL_2RA_noBMI.txt	Weighted median	8	-0.0188765	0.020446	0.355885	-0.0589507	0.0211977	0.981301	0.942753	1.02142
201	3BfU3m	ebi-a-GCST90007526	Low hand grip strength (60 years and older) (EWGSOP) || id:ebi-a-GCST90007526	meta_filt_VEGF_noBMI.txt	MR Egger	15	0.0172863	0.0182326	0.360372	-0.0184496	0.0530222	1.01744	0.98172	1.05445
99	ObqDWR	ebi-a-GCST90007526	Low hand grip strength (60 years and older) (EWGSOP) || id:ebi-a-GCST90007526	meta_filt_IL_5_noBMI.txt	Simple mode	7	0.0640604	0.0648614	0.361463	-0.063068	0.191189	1.06616	0.93888	1.21069
182	dztgUL	ebi-a-GCST90007526	Low hand grip strength (60 years and older) (EWGSOP) || id:ebi-a-GCST90007526	meta_filt_SDF_1A_noBMI.txt	Weighted median	8	0.0347139	0.038425	0.366304	-0.0405992	0.110027	1.03532	0.960214	1.11631
17	Y3XsiK	ebi-a-GCST90007526	Low hand grip strength (60 years and older) (EWGSOP) || id:ebi-a-GCST90007526	meta_filt_FGF_BASIC_noBMI.txt	Weighted median	6	-0.036944	0.041566	0.374109	-0.118413	0.0445254	0.96373	0.888329	1.04553
80	GncBO6	ebi-a-GCST90007526	Low hand grip strength (60 years and older) (EWGSOP) || id:ebi-a-GCST90007526	meta_filt_IL_1RA_noBMI.txt	Weighted mode	9	-0.0369625	0.0393175	0.374678	-0.114025	0.0400997	0.963712	0.892236	1.04091
23	zKJelb	ebi-a-GCST90007526	Low hand grip strength (60 years and older) (EWGSOP) || id:ebi-a-GCST90007526	meta_filt_G_CSF_noBMI.txt	Inverse variance weighted	9	0.0254911	0.0288921	0.377624	-0.0311375	0.0821197	1.02582	0.969342	1.08559
85	iLzry8	ebi-a-GCST90007526	Low hand grip strength (60 years and older) (EWGSOP) || id:ebi-a-GCST90007526	meta_filt_IL_2_noBMI.txt	Weighted mode	8	-0.0286154	0.0304945	0.37929	-0.0883846	0.0311538	0.97179	0.915409	1.03164
150	PHTx6b	ebi-a-GCST90007526	Low hand grip strength (60 years and older) (EWGSOP) || id:ebi-a-GCST90007526	meta_filt_MIG_noBMI.txt	Weighted mode	13	-0.0310116	0.0342645	0.383243	-0.0981701	0.0361469	0.969464	0.906495	1.03681
79	GncBO6	ebi-a-GCST90007526	Low hand grip strength (60 years and older) (EWGSOP) || id:ebi-a-GCST90007526	meta_filt_IL_1RA_noBMI.txt	Simple mode	9	-0.040481	0.045072	0.395337	-0.128822	0.0478602	0.960327	0.87913	1.04902
56	KfgkIp	ebi-a-GCST90007526	Low hand grip strength (60 years and older) (EWGSOP) || id:ebi-a-GCST90007526	meta_filt_IL_16_noBMI.txt	MR Egger	9	-0.0189881	0.0210575	0.397167	-0.0602607	0.0222846	0.981191	0.941519	1.02253
5	gnccOn	ebi-a-GCST90007526	Low hand grip strength (60 years and older) (EWGSOP) || id:ebi-a-GCST90007526	meta_filt_B_NGF_noBMI.txt	Weighted mode	4	-0.046421	0.0473133	0.398875	-0.139155	0.0463131	0.95464	0.870093	1.0474
95	FMJZTQ	ebi-a-GCST90007526	Low hand grip strength (60 years and older) (EWGSOP) || id:ebi-a-GCST90007526	meta_filt_IL_4_noBMI.txt	Weighted mode	13	0.0313793	0.0363508	0.404931	-0.0398682	0.102627	1.03188	0.960916	1.10808
197	HtfsJA	ebi-a-GCST90007526	Low hand grip strength (60 years and older) (EWGSOP) || id:ebi-a-GCST90007526	meta_filt_TRAIL_noBMI.txt	Weighted median	15	-0.0140243	0.0168546	0.405368	-0.0470594	0.0190108	0.986074	0.954031	1.01919
138	weU0FY	ebi-a-GCST90007526	Low hand grip strength (60 years and older) (EWGSOP) || id:ebi-a-GCST90007526	meta_filt_MCP_3_noBMI.txt	Inverse variance weighted	6	-0.0166007	0.0199588	0.405551	-0.0557198	0.0225185	0.983536	0.945804	1.02277
165	mimEhq	ebi-a-GCST90007526	Low hand grip strength (60 years and older) (EWGSOP) || id:ebi-a-GCST90007526	meta_filt_PDGF_BB_noBMI.txt	Weighted mode	14	-0.0201863	0.0248681	0.431556	-0.0689279	0.0285552	0.980016	0.933394	1.02897
37	ngLcXZ	ebi-a-GCST90007526	Low hand grip strength (60 years and older) (EWGSOP) || id:ebi-a-GCST90007526	meta_filt_IFN_G_noBMI.txt	Weighted median	12	0.027822	0.0355958	0.434444	-0.0419458	0.0975899	1.02821	0.958922	1.10251
119	nGDQRR	ebi-a-GCST90007526	Low hand grip strength (60 years and older) (EWGSOP) || id:ebi-a-GCST90007526	meta_filt_IL_9_noBMI.txt	Simple mode	6	-0.0620638	0.0735805	0.43744	-0.206282	0.082154	0.939823	0.813604	1.08562
103	7V4Syb	ebi-a-GCST90007526	Low hand grip strength (60 years and older) (EWGSOP) || id:ebi-a-GCST90007526	meta_filt_IL_6_noBMI.txt	Inverse variance weighted	11	0.0194696	0.025077	0.437518	-0.0296814	0.0686206	1.01966	0.970755	1.07103
8	QVTv11	ebi-a-GCST90007526	Low hand grip strength (60 years and older) (EWGSOP) || id:ebi-a-GCST90007526	meta_filt_CTACK_noBMI.txt	Inverse variance weighted	13	0.0109369	0.0140871	0.437528	-0.0166739	0.0385476	1.011	0.983464	1.0393
97	ObqDWR	ebi-a-GCST90007526	Low hand grip strength (60 years and older) (EWGSOP) || id:ebi-a-GCST90007526	meta_filt_IL_5_noBMI.txt	Weighted median	7	0.0236305	0.0305754	0.439605	-0.0362972	0.0835582	1.02391	0.964354	1.08715
146	PHTx6b	ebi-a-GCST90007526	Low hand grip strength (60 years and older) (EWGSOP) || id:ebi-a-GCST90007526	meta_filt_MIG_noBMI.txt	MR Egger	13	-0.0260411	0.0326192	0.441571	-0.0899746	0.0378925	0.974295	0.913954	1.03862
191	eOEqpS	ebi-a-GCST90007526	Low hand grip strength (60 years and older) (EWGSOP) || id:ebi-a-GCST90007526	meta_filt_TNF_B_noBMI.txt	MR Egger	5	0.0167493	0.0190285	0.443549	-0.0205465	0.0540452	1.01689	0.979663	1.05553
20	Y3XsiK	ebi-a-GCST90007526	Low hand grip strength (60 years and older) (EWGSOP) || id:ebi-a-GCST90007526	meta_filt_FGF_BASIC_noBMI.txt	Weighted mode	6	-0.0370777	0.0446316	0.443961	-0.124556	0.0504003	0.963601	0.882889	1.05169
84	iLzry8	ebi-a-GCST90007526	Low hand grip strength (60 years and older) (EWGSOP) || id:ebi-a-GCST90007526	meta_filt_IL_2_noBMI.txt	Simple mode	8	-0.0286154	0.035588	0.447796	-0.0983679	0.0411371	0.97179	0.906315	1.04199
86	uisGXm	ebi-a-GCST90007526	Low hand grip strength (60 years and older) (EWGSOP) || id:ebi-a-GCST90007526	meta_filt_IL_2RA_noBMI.txt	MR Egger	8	-0.0210269	0.0263605	0.455464	-0.0726935	0.0306397	0.979193	0.929886	1.03111
24	zKJelb	ebi-a-GCST90007526	Low hand grip strength (60 years and older) (EWGSOP) || id:ebi-a-GCST90007526	meta_filt_G_CSF_noBMI.txt	Simple mode	9	0.0444647	0.0572705	0.459851	-0.0677855	0.156715	1.04547	0.934461	1.16966
25	zKJelb	ebi-a-GCST90007526	Low hand grip strength (60 years and older) (EWGSOP) || id:ebi-a-GCST90007526	meta_filt_G_CSF_noBMI.txt	Weighted mode	9	0.031054	0.0401467	0.461462	-0.0476335	0.109741	1.03154	0.953483	1.11599
152	Ds8cUD	ebi-a-GCST90007526	Low hand grip strength (60 years and older) (EWGSOP) || id:ebi-a-GCST90007526	meta_filt_MIP_1A_noBMI.txt	Weighted median	6	-0.0234981	0.0326797	0.472114	-0.0875502	0.040554	0.976776	0.916173	1.04139
55	O4HZsz	ebi-a-GCST90007526	Low hand grip strength (60 years and older) (EWGSOP) || id:ebi-a-GCST90007526	meta_filt_IL_13_noBMI.txt	Weighted mode	12	0.0123661	0.0167197	0.475025	-0.0204045	0.0451367	1.01244	0.979802	1.04617
7	QVTv11	ebi-a-GCST90007526	Low hand grip strength (60 years and older) (EWGSOP) || id:ebi-a-GCST90007526	meta_filt_CTACK_noBMI.txt	Weighted median	13	0.01307	0.0187187	0.485034	-0.0236187	0.0497586	1.01316	0.976658	1.05102
149	PHTx6b	ebi-a-GCST90007526	Low hand grip strength (60 years and older) (EWGSOP) || id:ebi-a-GCST90007526	meta_filt_MIG_noBMI.txt	Simple mode	13	-0.0250355	0.0351163	0.489521	-0.0938634	0.0437924	0.975275	0.910407	1.04477
72	uaF05q	ebi-a-GCST90007526	Low hand grip strength (60 years and older) (EWGSOP) || id:ebi-a-GCST90007526	meta_filt_IL_1B_noBMI.txt	Weighted median	3	-0.0281666	0.0411912	0.4941	-0.108901	0.0525681	0.972226	0.896819	1.05397
67	h8UvJv	ebi-a-GCST90007526	Low hand grip strength (60 years and older) (EWGSOP) || id:ebi-a-GCST90007526	meta_filt_IL_18_noBMI.txt	Weighted median	13	-0.0117195	0.0173959	0.500508	-0.0458155	0.0223765	0.988349	0.955218	1.02263
129	9bPCyy	ebi-a-GCST90007526	Low hand grip strength (60 years and older) (EWGSOP) || id:ebi-a-GCST90007526	meta_filt_M_CSF_noBMI.txt	Simple mode	11	0.0222339	0.0318611	0.501181	-0.0402138	0.0846817	1.02248	0.960584	1.08837
170	xEMYq5	ebi-a-GCST90007526	Low hand grip strength (60 years and older) (EWGSOP) || id:ebi-a-GCST90007526	meta_filt_RANTES_noBMI.txt	Weighted mode	10	-0.0218477	0.0314784	0.505167	-0.0835453	0.0398499	0.978389	0.919849	1.04065
10	QVTv11	ebi-a-GCST90007526	Low hand grip strength (60 years and older) (EWGSOP) || id:ebi-a-GCST90007526	meta_filt_CTACK_noBMI.txt	Weighted mode	13	0.0146789	0.0215764	0.509215	-0.0276109	0.0569687	1.01479	0.972767	1.05862
180	hxxFCc	ebi-a-GCST90007526	Low hand grip strength (60 years and older) (EWGSOP) || id:ebi-a-GCST90007526	meta_filt_SCGF_B_noBMI.txt	Weighted mode	18	-0.015633	0.0235653	0.515976	-0.0618209	0.030555	0.984489	0.940051	1.03103
193	eOEqpS	ebi-a-GCST90007526	Low hand grip strength (60 years and older) (EWGSOP) || id:ebi-a-GCST90007526	meta_filt_TNF_B_noBMI.txt	Inverse variance weighted	5	-0.0086166	0.0135516	0.524882	-0.0351777	0.0179445	0.99142	0.965434	1.01811
169	xEMYq5	ebi-a-GCST90007526	Low hand grip strength (60 years and older) (EWGSOP) || id:ebi-a-GCST90007526	meta_filt_RANTES_noBMI.txt	Simple mode	10	-0.0225349	0.034516	0.530153	-0.0901862	0.0451164	0.977717	0.913761	1.04615
70	h8UvJv	ebi-a-GCST90007526	Low hand grip strength (60 years and older) (EWGSOP) || id:ebi-a-GCST90007526	meta_filt_IL_18_noBMI.txt	Weighted mode	13	-0.0121411	0.0195964	0.547133	-0.0505499	0.0262678	0.987932	0.950706	1.02662
14	DsGbok	ebi-a-GCST90007526	Low hand grip strength (60 years and older) (EWGSOP) || id:ebi-a-GCST90007526	meta_filt_EOTAXIN_noBMI.txt	Simple mode	16	0.0247935	0.0405765	0.550327	-0.0547364	0.104323	1.0251	0.946735	1.10996
184	dztgUL	ebi-a-GCST90007526	Low hand grip strength (60 years and older) (EWGSOP) || id:ebi-a-GCST90007526	meta_filt_SDF_1A_noBMI.txt	Simple mode	8	-0.0467923	0.0771847	0.563491	-0.198074	0.10449	0.954286	0.820309	1.11014
183	dztgUL	ebi-a-GCST90007526	Low hand grip strength (60 years and older) (EWGSOP) || id:ebi-a-GCST90007526	meta_filt_SDF_1A_noBMI.txt	Inverse variance weighted	8	0.0218042	0.0386201	0.572358	-0.0538912	0.0974996	1.02204	0.947535	1.10241
105	7V4Syb	ebi-a-GCST90007526	Low hand grip strength (60 years and older) (EWGSOP) || id:ebi-a-GCST90007526	meta_filt_IL_6_noBMI.txt	Weighted mode	11	0.0238133	0.0419293	0.582602	-0.058368	0.105995	1.0241	0.943303	1.11182
133	ON6e5c	ebi-a-GCST90007526	Low hand grip strength (60 years and older) (EWGSOP) || id:ebi-a-GCST90007526	meta_filt_MCP_1_MCAF_noBMI.txt	Inverse variance weighted	12	0.0106117	0.0193638	0.58368	-0.0273414	0.0485648	1.01067	0.973029	1.04976
66	h8UvJv	ebi-a-GCST90007526	Low hand grip strength (60 years and older) (EWGSOP) || id:ebi-a-GCST90007526	meta_filt_IL_18_noBMI.txt	MR Egger	13	-0.0168193	0.0298655	0.584617	-0.0753556	0.0417171	0.983321	0.927414	1.0426
41	XEPzfc	ebi-a-GCST90007526	Low hand grip strength (60 years and older) (EWGSOP) || id:ebi-a-GCST90007526	meta_filt_IL_10_noBMI.txt	MR Egger	15	0.0295692	0.0529156	0.585796	-0.0741454	0.133284	1.03001	0.928537	1.14257
142	HiHA7P	ebi-a-GCST90007526	Low hand grip strength (60 years and older) (EWGSOP) || id:ebi-a-GCST90007526	meta_filt_MIF_noBMI.txt	Weighted median	9	-0.0154655	0.0294309	0.599246	-0.0731502	0.0422191	0.984653	0.929461	1.04312
83	iLzry8	ebi-a-GCST90007526	Low hand grip strength (60 years and older) (EWGSOP) || id:ebi-a-GCST90007526	meta_filt_IL_2_noBMI.txt	Inverse variance weighted	8	-0.010438	0.0202314	0.605902	-0.0500915	0.0292155	0.989616	0.951142	1.02965
33	lqrLR1	ebi-a-GCST90007526	Low hand grip strength (60 years and older) (EWGSOP) || id:ebi-a-GCST90007526	meta_filt_HGF_noBMI.txt	Inverse variance weighted	9	-0.0148162	0.028861	0.607696	-0.0713837	0.0417513	0.985293	0.931105	1.04264
147	PHTx6b	ebi-a-GCST90007526	Low hand grip strength (60 years and older) (EWGSOP) || id:ebi-a-GCST90007526	meta_filt_MIG_noBMI.txt	Weighted median	13	0.0113671	0.0224696	0.612935	-0.0326733	0.0554076	1.01143	0.967855	1.05697
141	HiHA7P	ebi-a-GCST90007526	Low hand grip strength (60 years and older) (EWGSOP) || id:ebi-a-GCST90007526	meta_filt_MIF_noBMI.txt	MR Egger	9	-0.0279689	0.0555435	0.630035	-0.136834	0.0808964	0.972419	0.872115	1.08426
71	uaF05q	ebi-a-GCST90007526	Low hand grip strength (60 years and older) (EWGSOP) || id:ebi-a-GCST90007526	meta_filt_IL_1B_noBMI.txt	MR Egger	3	-0.053671	0.0827977	0.633866	-0.215954	0.108613	0.947744	0.805772	1.11473
155	Ds8cUD	ebi-a-GCST90007526	Low hand grip strength (60 years and older) (EWGSOP) || id:ebi-a-GCST90007526	meta_filt_MIP_1A_noBMI.txt	Weighted mode	6	-0.0243568	0.0483285	0.635689	-0.119081	0.070367	0.975937	0.887736	1.0729
154	Ds8cUD	ebi-a-GCST90007526	Low hand grip strength (60 years and older) (EWGSOP) || id:ebi-a-GCST90007526	meta_filt_MIP_1A_noBMI.txt	Simple mode	6	-0.0243568	0.0493078	0.642257	-0.121	0.0722865	0.975937	0.886034	1.07496
178	hxxFCc	ebi-a-GCST90007526	Low hand grip strength (60 years and older) (EWGSOP) || id:ebi-a-GCST90007526	meta_filt_SCGF_B_noBMI.txt	Inverse variance weighted	18	0.00595984	0.0128981	0.644029	-0.0193204	0.03124	1.00598	0.980865	1.03173
63	wNcEVz	ebi-a-GCST90007526	Low hand grip strength (60 years and older) (EWGSOP) || id:ebi-a-GCST90007526	meta_filt_IL_17_noBMI.txt	Inverse variance weighted	8	0.0138422	0.0299743	0.644223	-0.0449074	0.0725918	1.01394	0.956086	1.07529
40	ngLcXZ	ebi-a-GCST90007526	Low hand grip strength (60 years and older) (EWGSOP) || id:ebi-a-GCST90007526	meta_filt_IFN_G_noBMI.txt	Weighted mode	12	0.0181559	0.0403836	0.661739	-0.060996	0.0973079	1.01832	0.940827	1.1022
186	iLHxXB	ebi-a-GCST90007526	Low hand grip strength (60 years and older) (EWGSOP) || id:ebi-a-GCST90007526	meta_filt_TNF_A_noBMI.txt	MR Egger	3	-0.031137	0.0531412	0.662586	-0.135294	0.0730197	0.969343	0.873459	1.07575
127	9bPCyy	ebi-a-GCST90007526	Low hand grip strength (60 years and older) (EWGSOP) || id:ebi-a-GCST90007526	meta_filt_M_CSF_noBMI.txt	Weighted median	11	0.00812934	0.0186935	0.663653	-0.0285099	0.0447686	1.00816	0.971893	1.04579
177	hxxFCc	ebi-a-GCST90007526	Low hand grip strength (60 years and older) (EWGSOP) || id:ebi-a-GCST90007526	meta_filt_SCGF_B_noBMI.txt	Weighted median	18	-0.00747109	0.0172205	0.664399	-0.0412233	0.0262811	0.992557	0.959615	1.02663
92	FMJZTQ	ebi-a-GCST90007526	Low hand grip strength (60 years and older) (EWGSOP) || id:ebi-a-GCST90007526	meta_filt_IL_4_noBMI.txt	Weighted median	13	0.0138236	0.0323393	0.669047	-0.0495614	0.0772087	1.01392	0.951647	1.08027
75	uaF05q	ebi-a-GCST90007526	Low hand grip strength (60 years and older) (EWGSOP) || id:ebi-a-GCST90007526	meta_filt_IL_1B_noBMI.txt	Weighted mode	3	-0.0225424	0.0456342	0.670241	-0.111985	0.0669007	0.97771	0.894057	1.06919
179	hxxFCc	ebi-a-GCST90007526	Low hand grip strength (60 years and older) (EWGSOP) || id:ebi-a-GCST90007526	meta_filt_SCGF_B_noBMI.txt	Simple mode	18	-0.0130648	0.0304102	0.672868	-0.0726687	0.0465391	0.98702	0.929909	1.04764
130	9bPCyy	ebi-a-GCST90007526	Low hand grip strength (60 years and older) (EWGSOP) || id:ebi-a-GCST90007526	meta_filt_M_CSF_noBMI.txt	Weighted mode	11	0.0132768	0.0308495	0.676052	-0.0471882	0.0737418	1.01337	0.953908	1.07653
19	Y3XsiK	ebi-a-GCST90007526	Low hand grip strength (60 years and older) (EWGSOP) || id:ebi-a-GCST90007526	meta_filt_FGF_BASIC_noBMI.txt	Simple mode	6	-0.0277926	0.0633099	0.678989	-0.15188	0.0962948	0.97259	0.859091	1.10108
116	nGDQRR	ebi-a-GCST90007526	Low hand grip strength (60 years and older) (EWGSOP) || id:ebi-a-GCST90007526	meta_filt_IL_9_noBMI.txt	MR Egger	6	-0.0412491	0.0928429	0.679812	-0.223221	0.140723	0.95959	0.799938	1.15111
74	uaF05q	ebi-a-GCST90007526	Low hand grip strength (60 years and older) (EWGSOP) || id:ebi-a-GCST90007526	meta_filt_IL_1B_noBMI.txt	Simple mode	3	-0.0226482	0.0481353	0.684311	-0.116993	0.0716969	0.977606	0.889591	1.07433
102	7V4Syb	ebi-a-GCST90007526	Low hand grip strength (60 years and older) (EWGSOP) || id:ebi-a-GCST90007526	meta_filt_IL_6_noBMI.txt	Weighted median	11	0.0133649	0.0339412	0.693755	-0.0531599	0.0798896	1.01345	0.948228	1.08317
76	GncBO6	ebi-a-GCST90007526	Low hand grip strength (60 years and older) (EWGSOP) || id:ebi-a-GCST90007526	meta_filt_IL_1RA_noBMI.txt	MR Egger	9	-0.0244329	0.0600616	0.696308	-0.142154	0.093288	0.975863	0.867488	1.09778
159	B5cZr6	ebi-a-GCST90007526	Low hand grip strength (60 years and older) (EWGSOP) || id:ebi-a-GCST90007526	meta_filt_MIP_1B_noBMI.txt	Simple mode	19	0.0113022	0.0286011	0.697363	-0.0447559	0.0673604	1.01137	0.956231	1.06968
194	eOEqpS	ebi-a-GCST90007526	Low hand grip strength (60 years and older) (EWGSOP) || id:ebi-a-GCST90007526	meta_filt_TNF_B_noBMI.txt	Simple mode	5	-0.00962387	0.0230711	0.697992	-0.0548433	0.0355956	0.990422	0.946633	1.03624
88	uisGXm	ebi-a-GCST90007526	Low hand grip strength (60 years and older) (EWGSOP) || id:ebi-a-GCST90007526	meta_filt_IL_2RA_noBMI.txt	Inverse variance weighted	8	-0.00643673	0.0168403	0.702298	-0.0394438	0.0265703	0.993584	0.961324	1.02693
96	ObqDWR	ebi-a-GCST90007526	Low hand grip strength (60 years and older) (EWGSOP) || id:ebi-a-GCST90007526	meta_filt_IL_5_noBMI.txt	MR Egger	7	-0.033396	0.083914	0.70707	-0.197868	0.131076	0.967156	0.820479	1.14005
15	DsGbok	ebi-a-GCST90007526	Low hand grip strength (60 years and older) (EWGSOP) || id:ebi-a-GCST90007526	meta_filt_EOTAXIN_noBMI.txt	Weighted mode	16	0.0118473	0.0309834	0.707547	-0.0488801	0.0725747	1.01192	0.952295	1.07527
134	ON6e5c	ebi-a-GCST90007526	Low hand grip strength (60 years and older) (EWGSOP) || id:ebi-a-GCST90007526	meta_filt_MCP_1_MCAF_noBMI.txt	Simple mode	12	0.0148959	0.0391105	0.710554	-0.0617606	0.0915525	1.01501	0.940108	1.09587
101	7V4Syb	ebi-a-GCST90007526	Low hand grip strength (60 years and older) (EWGSOP) || id:ebi-a-GCST90007526	meta_filt_IL_6_noBMI.txt	MR Egger	11	0.0179151	0.0484399	0.720054	-0.0770271	0.112857	1.01808	0.925865	1.11947
29	OTUpU8	ebi-a-GCST90007526	Low hand grip strength (60 years and older) (EWGSOP) || id:ebi-a-GCST90007526	meta_filt_GROA_noBMI.txt	Simple mode	10	-0.00885816	0.0239696	0.720257	-0.0558385	0.0381222	0.991181	0.945692	1.03886
32	lqrLR1	ebi-a-GCST90007526	Low hand grip strength (60 years and older) (EWGSOP) || id:ebi-a-GCST90007526	meta_filt_HGF_noBMI.txt	Weighted median	9	-0.0127669	0.0377772	0.735399	-0.0868102	0.0612764	0.987314	0.916851	1.06319
34	lqrLR1	ebi-a-GCST90007526	Low hand grip strength (60 years and older) (EWGSOP) || id:ebi-a-GCST90007526	meta_filt_HGF_noBMI.txt	Simple mode	9	-0.0245189	0.0713886	0.740107	-0.164441	0.115403	0.975779	0.848368	1.12233
156	B5cZr6	ebi-a-GCST90007526	Low hand grip strength (60 years and older) (EWGSOP) || id:ebi-a-GCST90007526	meta_filt_MIP_1B_noBMI.txt	MR Egger	19	0.00648853	0.0194154	0.74232	-0.0315656	0.0445427	1.00651	0.968927	1.04555
121	WAQvzG	ebi-a-GCST90007526	Low hand grip strength (60 years and older) (EWGSOP) || id:ebi-a-GCST90007526	meta_filt_IP_10_noBMI.txt	MR Egger	10	0.013724	0.0403371	0.742443	-0.0653368	0.0927847	1.01382	0.936752	1.09723
204	3BfU3m	ebi-a-GCST90007526	Low hand grip strength (60 years and older) (EWGSOP) || id:ebi-a-GCST90007526	meta_filt_VEGF_noBMI.txt	Simple mode	15	-0.0102952	0.0317256	0.750351	-0.0724774	0.051887	0.989758	0.930087	1.05326
49	DqEzLz	ebi-a-GCST90007526	Low hand grip strength (60 years and older) (EWGSOP) || id:ebi-a-GCST90007526	meta_filt_IL_12_P70_noBMI.txt	Simple mode	13	0.0142183	0.0439399	0.751822	-0.0719038	0.10034	1.01432	0.93062	1.10555
167	xEMYq5	ebi-a-GCST90007526	Low hand grip strength (60 years and older) (EWGSOP) || id:ebi-a-GCST90007526	meta_filt_RANTES_noBMI.txt	Weighted median	10	-0.00752928	0.0238387	0.752122	-0.0542532	0.0391947	0.992499	0.947192	1.03997
53	O4HZsz	ebi-a-GCST90007526	Low hand grip strength (60 years and older) (EWGSOP) || id:ebi-a-GCST90007526	meta_filt_IL_13_noBMI.txt	Inverse variance weighted	12	0.00512937	0.0163487	0.753712	-0.0269141	0.0371728	1.00514	0.973445	1.03787
21	zKJelb	ebi-a-GCST90007526	Low hand grip strength (60 years and older) (EWGSOP) || id:ebi-a-GCST90007526	meta_filt_G_CSF_noBMI.txt	MR Egger	9	0.01386	0.0431866	0.757631	-0.0707858	0.0985058	1.01396	0.931661	1.10352
18	Y3XsiK	ebi-a-GCST90007526	Low hand grip strength (60 years and older) (EWGSOP) || id:ebi-a-GCST90007526	meta_filt_FGF_BASIC_noBMI.txt	Inverse variance weighted	6	-0.00969513	0.031739	0.760013	-0.0719036	0.0525134	0.990352	0.930621	1.05392
164	mimEhq	ebi-a-GCST90007526	Low hand grip strength (60 years and older) (EWGSOP) || id:ebi-a-GCST90007526	meta_filt_PDGF_BB_noBMI.txt	Simple mode	14	-0.0120128	0.0386728	0.761008	-0.0878114	0.0637858	0.988059	0.915934	1.06586
157	B5cZr6	ebi-a-GCST90007526	Low hand grip strength (60 years and older) (EWGSOP) || id:ebi-a-GCST90007526	meta_filt_MIP_1B_noBMI.txt	Weighted median	19	0.00474967	0.0156552	0.761592	-0.0259346	0.0354339	1.00476	0.974399	1.03607
112	9wwF2M	ebi-a-GCST90007526	Low hand grip strength (60 years and older) (EWGSOP) || id:ebi-a-GCST90007526	meta_filt_IL_8_noBMI.txt	Weighted median	8	-0.0068263	0.0226832	0.76346	-0.0512854	0.0376328	0.993197	0.950008	1.03835
148	PHTx6b	ebi-a-GCST90007526	Low hand grip strength (60 years and older) (EWGSOP) || id:ebi-a-GCST90007526	meta_filt_MIG_noBMI.txt	Inverse variance weighted	13	0.00489488	0.0164452	0.765972	-0.0273378	0.0371276	1.00491	0.973032	1.03783
51	O4HZsz	ebi-a-GCST90007526	Low hand grip strength (60 years and older) (EWGSOP) || id:ebi-a-GCST90007526	meta_filt_IL_13_noBMI.txt	MR Egger	12	0.00899642	0.0301763	0.771707	-0.0501492	0.068142	1.00904	0.951088	1.07052
187	iLHxXB	ebi-a-GCST90007526	Low hand grip strength (60 years and older) (EWGSOP) || id:ebi-a-GCST90007526	meta_filt_TNF_A_noBMI.txt	Weighted median	3	-0.0100352	0.0347268	0.7726	-0.0780996	0.0580293	0.990015	0.924872	1.05975
118	nGDQRR	ebi-a-GCST90007526	Low hand grip strength (60 years and older) (EWGSOP) || id:ebi-a-GCST90007526	meta_filt_IL_9_noBMI.txt	Inverse variance weighted	6	-0.00967352	0.0343343	0.778139	-0.0769688	0.0576217	0.990373	0.925919	1.05931
190	iLHxXB	ebi-a-GCST90007526	Low hand grip strength (60 years and older) (EWGSOP) || id:ebi-a-GCST90007526	meta_filt_TNF_A_noBMI.txt	Weighted mode	3	-0.0124106	0.0393839	0.782511	-0.089603	0.0647818	0.987666	0.914294	1.06693
69	h8UvJv	ebi-a-GCST90007526	Low hand grip strength (60 years and older) (EWGSOP) || id:ebi-a-GCST90007526	meta_filt_IL_18_noBMI.txt	Simple mode	13	-0.00723011	0.0259806	0.785527	-0.058152	0.0436918	0.992796	0.943507	1.04466
189	iLHxXB	ebi-a-GCST90007526	Low hand grip strength (60 years and older) (EWGSOP) || id:ebi-a-GCST90007526	meta_filt_TNF_A_noBMI.txt	Simple mode	3	-0.0130135	0.042749	0.789564	-0.0968015	0.0707745	0.987071	0.907736	1.07334
198	HtfsJA	ebi-a-GCST90007526	Low hand grip strength (60 years and older) (EWGSOP) || id:ebi-a-GCST90007526	meta_filt_TRAIL_noBMI.txt	Inverse variance weighted	15	-0.00394856	0.015353	0.797036	-0.0340405	0.0261434	0.996059	0.966532	1.02649
115	9wwF2M	ebi-a-GCST90007526	Low hand grip strength (60 years and older) (EWGSOP) || id:ebi-a-GCST90007526	meta_filt_IL_8_noBMI.txt	Weighted mode	8	-0.00668315	0.0250168	0.797056	-0.0557162	0.0423499	0.993339	0.945808	1.04326
12	DsGbok	ebi-a-GCST90007526	Low hand grip strength (60 years and older) (EWGSOP) || id:ebi-a-GCST90007526	meta_filt_EOTAXIN_noBMI.txt	Weighted median	16	0.00632177	0.0252582	0.802366	-0.0431843	0.0558278	1.00634	0.957735	1.05742
168	xEMYq5	ebi-a-GCST90007526	Low hand grip strength (60 years and older) (EWGSOP) || id:ebi-a-GCST90007526	meta_filt_RANTES_noBMI.txt	Inverse variance weighted	10	0.00522653	0.0209877	0.803339	-0.0359094	0.0463624	1.00524	0.964728	1.04745
104	7V4Syb	ebi-a-GCST90007526	Low hand grip strength (60 years and older) (EWGSOP) || id:ebi-a-GCST90007526	meta_filt_IL_6_noBMI.txt	Simple mode	11	0.011895	0.0467832	0.804448	-0.0798001	0.10359	1.01197	0.923301	1.10915
166	xEMYq5	ebi-a-GCST90007526	Low hand grip strength (60 years and older) (EWGSOP) || id:ebi-a-GCST90007526	meta_filt_RANTES_noBMI.txt	MR Egger	10	-0.0138701	0.0553132	0.808323	-0.122284	0.0945438	0.986226	0.884897	1.09916
93	FMJZTQ	ebi-a-GCST90007526	Low hand grip strength (60 years and older) (EWGSOP) || id:ebi-a-GCST90007526	meta_filt_IL_4_noBMI.txt	Inverse variance weighted	13	0.00575823	0.0237469	0.808406	-0.0407857	0.0523022	1.00577	0.960035	1.05369
36	ngLcXZ	ebi-a-GCST90007526	Low hand grip strength (60 years and older) (EWGSOP) || id:ebi-a-GCST90007526	meta_filt_IFN_G_noBMI.txt	MR Egger	12	0.013632	0.0564793	0.814151	-0.0970674	0.124331	1.01373	0.907495	1.13239
111	9wwF2M	ebi-a-GCST90007526	Low hand grip strength (60 years and older) (EWGSOP) || id:ebi-a-GCST90007526	meta_filt_IL_8_noBMI.txt	MR Egger	8	0.00667462	0.0274985	0.816302	-0.0472225	0.0605717	1.0067	0.953875	1.06244
188	iLHxXB	ebi-a-GCST90007526	Low hand grip strength (60 years and older) (EWGSOP) || id:ebi-a-GCST90007526	meta_filt_TNF_A_noBMI.txt	Inverse variance weighted	3	-0.0066034	0.0296402	0.823702	-0.0646981	0.0514913	0.993418	0.93735	1.05284
62	wNcEVz	ebi-a-GCST90007526	Low hand grip strength (60 years and older) (EWGSOP) || id:ebi-a-GCST90007526	meta_filt_IL_17_noBMI.txt	Weighted median	8	0.00719421	0.0358314	0.840871	-0.0630353	0.0774237	1.00722	0.93891	1.0805
195	eOEqpS	ebi-a-GCST90007526	Low hand grip strength (60 years and older) (EWGSOP) || id:ebi-a-GCST90007526	meta_filt_TNF_B_noBMI.txt	Weighted mode	5	0.00327818	0.0160283	0.847929	-0.0281373	0.0346937	1.00328	0.972255	1.0353
64	wNcEVz	ebi-a-GCST90007526	Low hand grip strength (60 years and older) (EWGSOP) || id:ebi-a-GCST90007526	meta_filt_IL_17_noBMI.txt	Simple mode	8	0.0113334	0.0577657	0.850032	-0.101887	0.124554	1.0114	0.903131	1.13264
145	HiHA7P	ebi-a-GCST90007526	Low hand grip strength (60 years and older) (EWGSOP) || id:ebi-a-GCST90007526	meta_filt_MIF_noBMI.txt	Weighted mode	9	-0.00812366	0.0429898	0.854825	-0.0923836	0.0761363	0.991909	0.911755	1.07911
98	ObqDWR	ebi-a-GCST90007526	Low hand grip strength (60 years and older) (EWGSOP) || id:ebi-a-GCST90007526	meta_filt_IL_5_noBMI.txt	Inverse variance weighted	7	0.00506036	0.0296702	0.864575	-0.0530932	0.0632139	1.00507	0.948292	1.06525
114	9wwF2M	ebi-a-GCST90007526	Low hand grip strength (60 years and older) (EWGSOP) || id:ebi-a-GCST90007526	meta_filt_IL_8_noBMI.txt	Simple mode	8	-0.0050366	0.0290041	0.867054	-0.0618846	0.0518114	0.994976	0.939991	1.05318
30	OTUpU8	ebi-a-GCST90007526	Low hand grip strength (60 years and older) (EWGSOP) || id:ebi-a-GCST90007526	meta_filt_GROA_noBMI.txt	Weighted mode	10	-0.00229851	0.0150428	0.881929	-0.0317824	0.0271854	0.997704	0.968717	1.02756
144	HiHA7P	ebi-a-GCST90007526	Low hand grip strength (60 years and older) (EWGSOP) || id:ebi-a-GCST90007526	meta_filt_MIF_noBMI.txt	Simple mode	9	-0.00630639	0.0439396	0.889426	-0.0924279	0.0798152	0.993713	0.911715	1.08309
89	uisGXm	ebi-a-GCST90007526	Low hand grip strength (60 years and older) (EWGSOP) || id:ebi-a-GCST90007526	meta_filt_IL_2RA_noBMI.txt	Simple mode	8	0.00577945	0.0421156	0.894714	-0.0767671	0.088326	1.0058	0.926106	1.09234
113	9wwF2M	ebi-a-GCST90007526	Low hand grip strength (60 years and older) (EWGSOP) || id:ebi-a-GCST90007526	meta_filt_IL_8_noBMI.txt	Inverse variance weighted	8	0.00230373	0.0175225	0.895401	-0.0320404	0.0366478	1.00231	0.968468	1.03733
28	OTUpU8	ebi-a-GCST90007526	Low hand grip strength (60 years and older) (EWGSOP) || id:ebi-a-GCST90007526	meta_filt_GROA_noBMI.txt	Inverse variance weighted	10	0.00152141	0.0142943	0.915238	-0.0264954	0.0295382	1.00152	0.973853	1.02998
9	QVTv11	ebi-a-GCST90007526	Low hand grip strength (60 years and older) (EWGSOP) || id:ebi-a-GCST90007526	meta_filt_CTACK_noBMI.txt	Simple mode	13	0.00299909	0.0285724	0.918138	-0.0530028	0.0590009	1.003	0.948377	1.06078
132	ON6e5c	ebi-a-GCST90007526	Low hand grip strength (60 years and older) (EWGSOP) || id:ebi-a-GCST90007526	meta_filt_MCP_1_MCAF_noBMI.txt	Weighted median	12	0.00236968	0.0251664	0.924982	-0.0469564	0.0516958	1.00237	0.954129	1.05306
136	weU0FY	ebi-a-GCST90007526	Low hand grip strength (60 years and older) (EWGSOP) || id:ebi-a-GCST90007526	meta_filt_MCP_3_noBMI.txt	MR Egger	6	-0.00522533	0.0562758	0.930486	-0.115526	0.105075	0.994788	0.890897	1.11079
27	OTUpU8	ebi-a-GCST90007526	Low hand grip strength (60 years and older) (EWGSOP) || id:ebi-a-GCST90007526	meta_filt_GROA_noBMI.txt	Weighted median	10	-0.00109216	0.0146808	0.940697	-0.0298664	0.0276821	0.998908	0.970575	1.02807
135	ON6e5c	ebi-a-GCST90007526	Low hand grip strength (60 years and older) (EWGSOP) || id:ebi-a-GCST90007526	meta_filt_MCP_1_MCAF_noBMI.txt	Weighted mode	12	0.00181058	0.0295987	0.95232	-0.0562028	0.0598239	1.00181	0.945347	1.06165
68	h8UvJv	ebi-a-GCST90007526	Low hand grip strength (60 years and older) (EWGSOP) || id:ebi-a-GCST90007526	meta_filt_IL_18_noBMI.txt	Inverse variance weighted	13	0.000588755	0.0145899	0.967811	-0.0280074	0.0291849	1.00059	0.972381	1.02961
123	WAQvzG	ebi-a-GCST90007526	Low hand grip strength (60 years and older) (EWGSOP) || id:ebi-a-GCST90007526	meta_filt_IP_10_noBMI.txt	Inverse variance weighted	10	-0.00060065	0.0190582	0.974857	-0.0379546	0.0367533	0.9994	0.962757	1.03744
11	DsGbok	ebi-a-GCST90007526	Low hand grip strength (60 years and older) (EWGSOP) || id:ebi-a-GCST90007526	meta_filt_EOTAXIN_noBMI.txt	MR Egger	16	-0.00150751	0.0518299	0.977207	-0.103094	0.100079	0.998494	0.902042	1.10526
199	HtfsJA	ebi-a-GCST90007526	Low hand grip strength (60 years and older) (EWGSOP) || id:ebi-a-GCST90007526	meta_filt_TRAIL_noBMI.txt	Simple mode	15	0.000617639	0.0269534	0.982041	-0.052211	0.0534463	1.00062	0.949129	1.0549
65	wNcEVz	ebi-a-GCST90007526	Low hand grip strength (60 years and older) (EWGSOP) || id:ebi-a-GCST90007526	meta_filt_IL_17_noBMI.txt	Weighted mode	8	0.00105261	0.0496363	0.983673	-0.0962346	0.0983398	1.00105	0.908251	1.10334
13	DsGbok	ebi-a-GCST90007526	Low hand grip strength (60 years and older) (EWGSOP) || id:ebi-a-GCST90007526	meta_filt_EOTAXIN_noBMI.txt	Inverse variance weighted	16	0.000275998	0.0211085	0.989568	-0.0410967	0.0416487	1.00028	0.959736	1.04253
192	eOEqpS	ebi-a-GCST90007526	Low hand grip strength (60 years and older) (EWGSOP) || id:ebi-a-GCST90007526	meta_filt_TNF_B_noBMI.txt	Weighted median	5	-0.000179465	0.0143872	0.990048	-0.0283784	0.0280195	0.999821	0.97202	1.02842
39	ngLcXZ	ebi-a-GCST90007526	Low hand grip strength (60 years and older) (EWGSOP) || id:ebi-a-GCST90007526	meta_filt_IFN_G_noBMI.txt	Simple mode	12	0.000218177	0.0517403	0.996711	-0.101193	0.101629	1.00022	0.903759	1.10697
