# Supplementary material for: The causal association between circulating cytokines with the risk of frailty and sarcopenia under the perspective of geroscience
Source: Front Endocrinol (Lausanne). 2024 Mar 5;15:1293146. doi: 10.3389/fendo.2024.1293146 (PMC10948489; doi:10.3389/fendo.2024.1293146)
Supplement: Supplementary file 1 [file DataSheet_1.zip › Table S3.XLS]

## Sheet: Table S3
	id.exposure	id.outcome	outcome	exposure	method	nsnp	b	se	pval	lo_ci	up_ci	or	or_lci95	or_uci95
1	JTDz8m	ebi-a-GCST90000025	Appendicular lean mass || id:ebi-a-GCST90000025	meta_filt_B_NGF_noBMI.txt	MR Egger	4	0.326308	0.252473	0.325387	-0.16854	0.821156	1.38584	0.844898	2.27313
2	JTDz8m	ebi-a-GCST90000025	Appendicular lean mass || id:ebi-a-GCST90000025	meta_filt_B_NGF_noBMI.txt	Weighted median	4	-0.0201542	0.0103682	0.0519129	-0.0404758	0.000167391	0.980048	0.960332	1.00017
3	JTDz8m	ebi-a-GCST90000025	Appendicular lean mass || id:ebi-a-GCST90000025	meta_filt_B_NGF_noBMI.txt	Inverse variance weighted	4	0.0202241	0.0467895	0.665569	-0.0714832	0.111931	1.02043	0.931012	1.11844
4	JTDz8m	ebi-a-GCST90000025	Appendicular lean mass || id:ebi-a-GCST90000025	meta_filt_B_NGF_noBMI.txt	Simple mode	4	-0.0190483	0.0107041	0.1732	-0.0400284	0.0019318	0.981132	0.960762	1.00193
5	JTDz8m	ebi-a-GCST90000025	Appendicular lean mass || id:ebi-a-GCST90000025	meta_filt_B_NGF_noBMI.txt	Weighted mode	4	-0.0206308	0.00988221	0.128062	-0.0399999	-0.00126162	0.979581	0.96079	0.998739
6	mYOijf	ebi-a-GCST90000025	Appendicular lean mass || id:ebi-a-GCST90000025	meta_filt_CTACK_noBMI.txt	MR Egger	13	-0.00303667	0.0128179	0.817082	-0.0281597	0.0220864	0.996968	0.972233	1.02233
7	mYOijf	ebi-a-GCST90000025	Appendicular lean mass || id:ebi-a-GCST90000025	meta_filt_CTACK_noBMI.txt	Weighted median	13	0.000340141	0.00555627	0.951186	-0.0105502	0.0112304	1.00034	0.989505	1.01129
8	mYOijf	ebi-a-GCST90000025	Appendicular lean mass || id:ebi-a-GCST90000025	meta_filt_CTACK_noBMI.txt	Inverse variance weighted	13	-0.0057282	0.00701842	0.414405	-0.0194843	0.0080279	0.994288	0.980704	1.00806
9	mYOijf	ebi-a-GCST90000025	Appendicular lean mass || id:ebi-a-GCST90000025	meta_filt_CTACK_noBMI.txt	Simple mode	13	-0.00404982	0.00923486	0.668789	-0.0221501	0.0140505	0.995958	0.978093	1.01415
10	mYOijf	ebi-a-GCST90000025	Appendicular lean mass || id:ebi-a-GCST90000025	meta_filt_CTACK_noBMI.txt	Weighted mode	13	0.00219305	0.0064478	0.739643	-0.0104446	0.0148307	1.0022	0.98961	1.01494
11	E8GNOB	ebi-a-GCST90000025	Appendicular lean mass || id:ebi-a-GCST90000025	meta_filt_EOTAXIN_noBMI.txt	MR Egger	16	0.0150763	0.0249671	0.555604	-0.0338592	0.0640119	1.01519	0.966708	1.06611
12	E8GNOB	ebi-a-GCST90000025	Appendicular lean mass || id:ebi-a-GCST90000025	meta_filt_EOTAXIN_noBMI.txt	Weighted median	16	0.000949037	0.0067798	0.888676	-0.0123394	0.0142374	1.00095	0.987736	1.01434
13	E8GNOB	ebi-a-GCST90000025	Appendicular lean mass || id:ebi-a-GCST90000025	meta_filt_EOTAXIN_noBMI.txt	Inverse variance weighted	16	-0.000719097	0.0102824	0.944245	-0.0208725	0.0194343	0.999281	0.979344	1.01962
14	E8GNOB	ebi-a-GCST90000025	Appendicular lean mass || id:ebi-a-GCST90000025	meta_filt_EOTAXIN_noBMI.txt	Simple mode	16	-0.00863219	0.0122235	0.490891	-0.0325903	0.0153259	0.991405	0.967935	1.01544
15	E8GNOB	ebi-a-GCST90000025	Appendicular lean mass || id:ebi-a-GCST90000025	meta_filt_EOTAXIN_noBMI.txt	Weighted mode	16	0.00144661	0.00725329	0.844595	-0.0127698	0.0156631	1.00145	0.987311	1.01579
16	TR6yoj	ebi-a-GCST90000025	Appendicular lean mass || id:ebi-a-GCST90000025	meta_filt_FGF_BASIC_noBMI.txt	MR Egger	7	-0.000855142	0.0239926	0.972947	-0.0478807	0.0461704	0.999145	0.953247	1.04725
17	TR6yoj	ebi-a-GCST90000025	Appendicular lean mass || id:ebi-a-GCST90000025	meta_filt_FGF_BASIC_noBMI.txt	Weighted median	7	0.00228579	0.0107437	0.831517	-0.0187719	0.0233435	1.00229	0.981403	1.02362
18	TR6yoj	ebi-a-GCST90000025	Appendicular lean mass || id:ebi-a-GCST90000025	meta_filt_FGF_BASIC_noBMI.txt	Inverse variance weighted	7	-0.00489228	0.0117982	0.678388	-0.0280167	0.0182321	0.99512	0.972372	1.0184
19	TR6yoj	ebi-a-GCST90000025	Appendicular lean mass || id:ebi-a-GCST90000025	meta_filt_FGF_BASIC_noBMI.txt	Simple mode	7	0.00082821	0.0133756	0.952638	-0.025388	0.0270444	1.00083	0.974932	1.02741
20	TR6yoj	ebi-a-GCST90000025	Appendicular lean mass || id:ebi-a-GCST90000025	meta_filt_FGF_BASIC_noBMI.txt	Weighted mode	7	0.00328756	0.0103793	0.762171	-0.0170559	0.0236311	1.00329	0.983089	1.02391
21	K2iI4G	ebi-a-GCST90000025	Appendicular lean mass || id:ebi-a-GCST90000025	meta_filt_G_CSF_noBMI.txt	MR Egger	9	-0.00394673	0.0144525	0.79267	-0.0322736	0.0243802	0.996061	0.968242	1.02468
22	K2iI4G	ebi-a-GCST90000025	Appendicular lean mass || id:ebi-a-GCST90000025	meta_filt_G_CSF_noBMI.txt	Weighted median	9	-0.00891839	0.00778744	0.252115	-0.0241818	0.006345	0.991121	0.976108	1.00637
23	K2iI4G	ebi-a-GCST90000025	Appendicular lean mass || id:ebi-a-GCST90000025	meta_filt_G_CSF_noBMI.txt	Inverse variance weighted	9	-0.0116687	0.00998946	0.242767	-0.031248	0.00791066	0.988399	0.969235	1.00794
24	K2iI4G	ebi-a-GCST90000025	Appendicular lean mass || id:ebi-a-GCST90000025	meta_filt_G_CSF_noBMI.txt	Simple mode	9	-0.00810327	0.00980169	0.43236	-0.0273146	0.0111081	0.991929	0.973055	1.01117
25	K2iI4G	ebi-a-GCST90000025	Appendicular lean mass || id:ebi-a-GCST90000025	meta_filt_G_CSF_noBMI.txt	Weighted mode	9	-0.00594185	0.00763973	0.459093	-0.0209157	0.00903202	0.994076	0.979302	1.00907
26	U85owW	ebi-a-GCST90000025	Appendicular lean mass || id:ebi-a-GCST90000025	meta_filt_GROA_noBMI.txt	MR Egger	11	-0.0124694	0.00978222	0.234339	-0.0316426	0.00670373	0.987608	0.968853	1.00673
27	U85owW	ebi-a-GCST90000025	Appendicular lean mass || id:ebi-a-GCST90000025	meta_filt_GROA_noBMI.txt	Weighted median	11	0.0014655	0.00405692	0.717924	-0.00648607	0.00941707	1.00147	0.993535	1.00946
28	U85owW	ebi-a-GCST90000025	Appendicular lean mass || id:ebi-a-GCST90000025	meta_filt_GROA_noBMI.txt	Inverse variance weighted	11	-0.000711594	0.00448185	0.873848	-0.00949603	0.00807284	0.999289	0.990549	1.00811
29	U85owW	ebi-a-GCST90000025	Appendicular lean mass || id:ebi-a-GCST90000025	meta_filt_GROA_noBMI.txt	Simple mode	11	0.00704181	0.00824032	0.412801	-0.00910921	0.0231928	1.00707	0.990932	1.02346
30	U85owW	ebi-a-GCST90000025	Appendicular lean mass || id:ebi-a-GCST90000025	meta_filt_GROA_noBMI.txt	Weighted mode	11	0.00196094	0.00449479	0.671909	-0.00684884	0.0107707	1.00196	0.993175	1.01083
31	sStsf5	ebi-a-GCST90000025	Appendicular lean mass || id:ebi-a-GCST90000025	meta_filt_HGF_noBMI.txt	MR Egger	9	-0.00850922	0.0473976	0.862609	-0.101409	0.0843902	0.991527	0.903564	1.08805
32	sStsf5	ebi-a-GCST90000025	Appendicular lean mass || id:ebi-a-GCST90000025	meta_filt_HGF_noBMI.txt	Weighted median	9	0.0212644	0.00975615	0.0292877	0.00214238	0.0403865	1.02149	1.00214	1.04121
33	sStsf5	ebi-a-GCST90000025	Appendicular lean mass || id:ebi-a-GCST90000025	meta_filt_HGF_noBMI.txt	Inverse variance weighted	9	0.0051119	0.0203009	0.80119	-0.0346778	0.0449016	1.00512	0.965917	1.04592
34	sStsf5	ebi-a-GCST90000025	Appendicular lean mass || id:ebi-a-GCST90000025	meta_filt_HGF_noBMI.txt	Simple mode	9	0.0196878	0.0115228	0.125904	-0.00289693	0.0422725	1.01988	0.997107	1.04318
35	sStsf5	ebi-a-GCST90000025	Appendicular lean mass || id:ebi-a-GCST90000025	meta_filt_HGF_noBMI.txt	Weighted mode	9	0.0202736	0.00940023	0.0631114	0.00184918	0.0386981	1.02048	1.00185	1.03946
36	sdeFi7	ebi-a-GCST90000025	Appendicular lean mass || id:ebi-a-GCST90000025	meta_filt_IFN_G_noBMI.txt	MR Egger	12	-0.0185487	0.0156719	0.263958	-0.0492656	0.0121682	0.981622	0.951928	1.01224
37	sdeFi7	ebi-a-GCST90000025	Appendicular lean mass || id:ebi-a-GCST90000025	meta_filt_IFN_G_noBMI.txt	Weighted median	12	-0.00569984	0.00920781	0.535902	-0.0237471	0.0123475	0.994316	0.976533	1.01242
38	sdeFi7	ebi-a-GCST90000025	Appendicular lean mass || id:ebi-a-GCST90000025	meta_filt_IFN_G_noBMI.txt	Inverse variance weighted	12	-0.0045693	0.00821224	0.577937	-0.0206653	0.0115267	0.995441	0.979547	1.01159
39	sdeFi7	ebi-a-GCST90000025	Appendicular lean mass || id:ebi-a-GCST90000025	meta_filt_IFN_G_noBMI.txt	Simple mode	12	-0.00782679	0.0147231	0.605572	-0.0366841	0.0210305	0.992204	0.963981	1.02125
40	sdeFi7	ebi-a-GCST90000025	Appendicular lean mass || id:ebi-a-GCST90000025	meta_filt_IFN_G_noBMI.txt	Weighted mode	12	-0.00782679	0.0133581	0.569755	-0.0340087	0.0183551	0.992204	0.966563	1.01852
41	swJ5E8	ebi-a-GCST90000025	Appendicular lean mass || id:ebi-a-GCST90000025	meta_filt_IL_10_noBMI.txt	MR Egger	15	-0.00755792	0.0127797	0.564395	-0.0326061	0.0174903	0.992471	0.96792	1.01764
42	swJ5E8	ebi-a-GCST90000025	Appendicular lean mass || id:ebi-a-GCST90000025	meta_filt_IL_10_noBMI.txt	Weighted median	15	-9.85e-05	0.00596753	0.986829	-0.0117949	0.0115978	0.999901	0.988274	1.01167
43	swJ5E8	ebi-a-GCST90000025	Appendicular lean mass || id:ebi-a-GCST90000025	meta_filt_IL_10_noBMI.txt	Inverse variance weighted	15	0.00333758	0.00577458	0.563279	-0.00798059	0.0146558	1.00334	0.992051	1.01476
44	swJ5E8	ebi-a-GCST90000025	Appendicular lean mass || id:ebi-a-GCST90000025	meta_filt_IL_10_noBMI.txt	Simple mode	15	-0.000164776	0.0120278	0.989263	-0.0237393	0.0234097	0.999835	0.97654	1.02369
45	swJ5E8	ebi-a-GCST90000025	Appendicular lean mass || id:ebi-a-GCST90000025	meta_filt_IL_10_noBMI.txt	Weighted mode	15	-0.000164776	0.00645491	0.979995	-0.0128164	0.0124868	0.999835	0.987265	1.01257
46	ER4prd	ebi-a-GCST90000025	Appendicular lean mass || id:ebi-a-GCST90000025	meta_filt_IL_12_P70_noBMI.txt	MR Egger	14	-0.00213464	0.0149332	0.888705	-0.0314038	0.0271345	0.997868	0.969084	1.02751
47	ER4prd	ebi-a-GCST90000025	Appendicular lean mass || id:ebi-a-GCST90000025	meta_filt_IL_12_P70_noBMI.txt	Weighted median	14	4.77e-05	0.00482257	0.992102	-0.00940451	0.00949999	1.00005	0.99064	1.00955
48	ER4prd	ebi-a-GCST90000025	Appendicular lean mass || id:ebi-a-GCST90000025	meta_filt_IL_12_P70_noBMI.txt	Inverse variance weighted	14	-0.000609878	0.00819225	0.940656	-0.0166667	0.0154469	0.99939	0.983471	1.01557
49	ER4prd	ebi-a-GCST90000025	Appendicular lean mass || id:ebi-a-GCST90000025	meta_filt_IL_12_P70_noBMI.txt	Simple mode	14	0.0255298	0.0170149	0.157392	-0.00781936	0.0588789	1.02586	0.992211	1.06065
50	ER4prd	ebi-a-GCST90000025	Appendicular lean mass || id:ebi-a-GCST90000025	meta_filt_IL_12_P70_noBMI.txt	Weighted mode	14	0.000289033	0.00510306	0.955694	-0.00971296	0.010291	1.00029	0.990334	1.01034
51	vBkiik	ebi-a-GCST90000025	Appendicular lean mass || id:ebi-a-GCST90000025	meta_filt_IL_13_noBMI.txt	MR Egger	12	0.001871	0.00932517	0.845003	-0.0164063	0.0201483	1.00187	0.983728	1.02035
52	vBkiik	ebi-a-GCST90000025	Appendicular lean mass || id:ebi-a-GCST90000025	meta_filt_IL_13_noBMI.txt	Weighted median	12	-0.000195711	0.00380191	0.958945	-0.00764746	0.00725604	0.999804	0.992382	1.00728
53	vBkiik	ebi-a-GCST90000025	Appendicular lean mass || id:ebi-a-GCST90000025	meta_filt_IL_13_noBMI.txt	Inverse variance weighted	12	-0.000757935	0.00482508	0.87518	-0.0102151	0.00869923	0.999242	0.989837	1.00874
54	vBkiik	ebi-a-GCST90000025	Appendicular lean mass || id:ebi-a-GCST90000025	meta_filt_IL_13_noBMI.txt	Simple mode	12	-0.00527244	0.00666373	0.445544	-0.0183334	0.00778848	0.994741	0.981834	1.00782
55	vBkiik	ebi-a-GCST90000025	Appendicular lean mass || id:ebi-a-GCST90000025	meta_filt_IL_13_noBMI.txt	Weighted mode	12	-0.000634299	0.00375399	0.86889	-0.00799213	0.00672353	0.999366	0.99204	1.00675
56	saHzd3	ebi-a-GCST90000025	Appendicular lean mass || id:ebi-a-GCST90000025	meta_filt_IL_16_noBMI.txt	MR Egger	9	-0.0168069	0.016406	0.339722	-0.0489628	0.0153489	0.983334	0.952217	1.01547
57	saHzd3	ebi-a-GCST90000025	Appendicular lean mass || id:ebi-a-GCST90000025	meta_filt_IL_16_noBMI.txt	Weighted median	9	-0.0114821	0.00393428	0.00351755	-0.0191932	-0.00377088	0.988584	0.98099	0.996236
58	saHzd3	ebi-a-GCST90000025	Appendicular lean mass || id:ebi-a-GCST90000025	meta_filt_IL_16_noBMI.txt	Inverse variance weighted	9	-0.00507596	0.01031	0.622485	-0.0252836	0.0151317	0.994937	0.975033	1.01525
59	saHzd3	ebi-a-GCST90000025	Appendicular lean mass || id:ebi-a-GCST90000025	meta_filt_IL_16_noBMI.txt	Simple mode	9	-0.0111765	0.00569282	0.0852275	-0.0223344	-1.86e-05	0.988886	0.977913	0.999981
60	saHzd3	ebi-a-GCST90000025	Appendicular lean mass || id:ebi-a-GCST90000025	meta_filt_IL_16_noBMI.txt	Weighted mode	9	-0.0119466	0.00382834	0.0142163	-0.0194502	-0.00444308	0.988124	0.980738	0.995567
61	R7sRMv	ebi-a-GCST90000025	Appendicular lean mass || id:ebi-a-GCST90000025	meta_filt_IL_17_noBMI.txt	MR Egger	8	-0.00942953	0.013223	0.502552	-0.0353465	0.0164875	0.990615	0.965271	1.01662
62	R7sRMv	ebi-a-GCST90000025	Appendicular lean mass || id:ebi-a-GCST90000025	meta_filt_IL_17_noBMI.txt	Weighted median	8	-0.011457	0.00905853	0.205952	-0.0292117	0.00629772	0.988608	0.971211	1.00632
63	R7sRMv	ebi-a-GCST90000025	Appendicular lean mass || id:ebi-a-GCST90000025	meta_filt_IL_17_noBMI.txt	Inverse variance weighted	8	-0.00435917	0.00678173	0.520366	-0.0176514	0.00893303	0.99565	0.982504	1.00897
64	R7sRMv	ebi-a-GCST90000025	Appendicular lean mass || id:ebi-a-GCST90000025	meta_filt_IL_17_noBMI.txt	Simple mode	8	-0.0135878	0.0140438	0.365509	-0.0411136	0.013938	0.986504	0.95972	1.01404
65	R7sRMv	ebi-a-GCST90000025	Appendicular lean mass || id:ebi-a-GCST90000025	meta_filt_IL_17_noBMI.txt	Weighted mode	8	-0.0133171	0.012425	0.319363	-0.0376701	0.0110358	0.986771	0.963031	1.0111
66	Wfc5L0	ebi-a-GCST90000025	Appendicular lean mass || id:ebi-a-GCST90000025	meta_filt_IL_18_noBMI.txt	MR Egger	13	0.02203	0.0113019	0.0772185	-0.000121696	0.0441817	1.02227	0.999878	1.04517
67	Wfc5L0	ebi-a-GCST90000025	Appendicular lean mass || id:ebi-a-GCST90000025	meta_filt_IL_18_noBMI.txt	Weighted median	13	-0.00207635	0.00610701	0.73386	-0.0140461	0.00989338	0.997926	0.986052	1.00994
68	Wfc5L0	ebi-a-GCST90000025	Appendicular lean mass || id:ebi-a-GCST90000025	meta_filt_IL_18_noBMI.txt	Inverse variance weighted	13	0.00269257	0.00631514	0.66984	-0.0096851	0.0150702	1.0027	0.990362	1.01518
69	Wfc5L0	ebi-a-GCST90000025	Appendicular lean mass || id:ebi-a-GCST90000025	meta_filt_IL_18_noBMI.txt	Simple mode	13	-0.0147891	0.0158539	0.369296	-0.0458628	0.0162846	0.98532	0.955173	1.01642
70	Wfc5L0	ebi-a-GCST90000025	Appendicular lean mass || id:ebi-a-GCST90000025	meta_filt_IL_18_noBMI.txt	Weighted mode	13	0.0171057	0.0132127	0.219801	-0.00879114	0.0430025	1.01725	0.991247	1.04394
71	1JlGSQ	ebi-a-GCST90000025	Appendicular lean mass || id:ebi-a-GCST90000025	meta_filt_IL_1B_noBMI.txt	MR Egger	3	-0.00737044	0.021176	0.786769	-0.0488754	0.0341345	0.992657	0.9523	1.03472
72	1JlGSQ	ebi-a-GCST90000025	Appendicular lean mass || id:ebi-a-GCST90000025	meta_filt_IL_1B_noBMI.txt	Weighted median	3	0.0113977	0.0112551	0.311215	-0.0106622	0.0334576	1.01146	0.989394	1.03402
73	1JlGSQ	ebi-a-GCST90000025	Appendicular lean mass || id:ebi-a-GCST90000025	meta_filt_IL_1B_noBMI.txt	Inverse variance weighted	3	0.0146615	0.00884212	0.0972897	-0.00266911	0.031992	1.01477	0.997334	1.03251
74	1JlGSQ	ebi-a-GCST90000025	Appendicular lean mass || id:ebi-a-GCST90000025	meta_filt_IL_1B_noBMI.txt	Simple mode	3	0.0105733	0.0131865	0.506784	-0.0152723	0.0364189	1.01063	0.984844	1.03709
75	1JlGSQ	ebi-a-GCST90000025	Appendicular lean mass || id:ebi-a-GCST90000025	meta_filt_IL_1B_noBMI.txt	Weighted mode	3	0.00879084	0.0139969	0.594122	-0.018643	0.0362247	1.00883	0.98153	1.03689
76	hd3nBE	ebi-a-GCST90000025	Appendicular lean mass || id:ebi-a-GCST90000025	meta_filt_IL_1RA_noBMI.txt	MR Egger	10	-0.0231476	0.0261636	0.402111	-0.0744282	0.028133	0.977118	0.928274	1.02853
77	hd3nBE	ebi-a-GCST90000025	Appendicular lean mass || id:ebi-a-GCST90000025	meta_filt_IL_1RA_noBMI.txt	Weighted median	10	-0.000335161	0.00850813	0.968577	-0.0170111	0.0163408	0.999665	0.983133	1.01648
78	hd3nBE	ebi-a-GCST90000025	Appendicular lean mass || id:ebi-a-GCST90000025	meta_filt_IL_1RA_noBMI.txt	Inverse variance weighted	10	0.00924693	0.0104525	0.376339	-0.01124	0.0297338	1.00929	0.988823	1.03018
79	hd3nBE	ebi-a-GCST90000025	Appendicular lean mass || id:ebi-a-GCST90000025	meta_filt_IL_1RA_noBMI.txt	Simple mode	10	-0.00624305	0.0127075	0.634979	-0.0311497	0.0186636	0.993776	0.96933	1.01884
80	hd3nBE	ebi-a-GCST90000025	Appendicular lean mass || id:ebi-a-GCST90000025	meta_filt_IL_1RA_noBMI.txt	Weighted mode	10	-0.00529657	0.0104681	0.625035	-0.025814	0.0152208	0.994717	0.974516	1.01534
81	ImwoN7	ebi-a-GCST90000025	Appendicular lean mass || id:ebi-a-GCST90000025	meta_filt_IL_2_noBMI.txt	MR Egger	8	-0.0280131	0.00927034	0.023343	-0.046183	-0.00984322	0.972376	0.954867	0.990205
82	ImwoN7	ebi-a-GCST90000025	Appendicular lean mass || id:ebi-a-GCST90000025	meta_filt_IL_2_noBMI.txt	Weighted median	8	0.00579258	0.00812263	0.475759	-0.0101278	0.0217129	1.00581	0.989923	1.02195
83	ImwoN7	ebi-a-GCST90000025	Appendicular lean mass || id:ebi-a-GCST90000025	meta_filt_IL_2_noBMI.txt	Inverse variance weighted	8	-0.00226561	0.00741342	0.759902	-0.0167959	0.0122647	0.997737	0.983344	1.01234
84	ImwoN7	ebi-a-GCST90000025	Appendicular lean mass || id:ebi-a-GCST90000025	meta_filt_IL_2_noBMI.txt	Simple mode	8	0.0135525	0.0134747	0.348018	-0.0128579	0.0399628	1.01364	0.987224	1.04077
85	ImwoN7	ebi-a-GCST90000025	Appendicular lean mass || id:ebi-a-GCST90000025	meta_filt_IL_2_noBMI.txt	Weighted mode	8	0.0135525	0.0157263	0.417354	-0.0172711	0.044376	1.01364	0.982877	1.04538
86	2WUiZP	ebi-a-GCST90000025	Appendicular lean mass || id:ebi-a-GCST90000025	meta_filt_IL_2RA_noBMI.txt	MR Egger	8	-0.0221039	0.0106654	0.0835989	-0.0430081	-0.00119975	0.978139	0.957904	0.998801
87	2WUiZP	ebi-a-GCST90000025	Appendicular lean mass || id:ebi-a-GCST90000025	meta_filt_IL_2RA_noBMI.txt	Weighted median	8	-0.0151859	0.00499893	0.0023828	-0.0249838	-0.00538804	0.984929	0.975326	0.994626
88	2WUiZP	ebi-a-GCST90000025	Appendicular lean mass || id:ebi-a-GCST90000025	meta_filt_IL_2RA_noBMI.txt	Inverse variance weighted	8	-0.00812453	0.00798237	0.308769	-0.02377	0.00752092	0.991908	0.97651	1.00755
89	2WUiZP	ebi-a-GCST90000025	Appendicular lean mass || id:ebi-a-GCST90000025	meta_filt_IL_2RA_noBMI.txt	Simple mode	8	-0.0107915	0.00737432	0.186764	-0.0252452	0.00366213	0.989266	0.975071	1.00367
90	2WUiZP	ebi-a-GCST90000025	Appendicular lean mass || id:ebi-a-GCST90000025	meta_filt_IL_2RA_noBMI.txt	Weighted mode	8	-0.0161411	0.00494376	0.01377	-0.0258309	-0.00645136	0.983988	0.9745	0.993569
91	byKDuZ	ebi-a-GCST90000025	Appendicular lean mass || id:ebi-a-GCST90000025	meta_filt_IL_4_noBMI.txt	MR Egger	14	-0.00187073	0.0172248	0.915309	-0.0356313	0.0318899	0.998131	0.964996	1.0324
92	byKDuZ	ebi-a-GCST90000025	Appendicular lean mass || id:ebi-a-GCST90000025	meta_filt_IL_4_noBMI.txt	Weighted median	14	0.00141839	0.00789994	0.857511	-0.0140655	0.0169023	1.00142	0.986033	1.01705
93	byKDuZ	ebi-a-GCST90000025	Appendicular lean mass || id:ebi-a-GCST90000025	meta_filt_IL_4_noBMI.txt	Inverse variance weighted	14	0.00258848	0.00997375	0.795227	-0.0169601	0.022137	1.00259	0.983183	1.02238
94	byKDuZ	ebi-a-GCST90000025	Appendicular lean mass || id:ebi-a-GCST90000025	meta_filt_IL_4_noBMI.txt	Simple mode	14	-0.00686008	0.0106096	0.529145	-0.0276548	0.0139346	0.993163	0.972724	1.01403
95	byKDuZ	ebi-a-GCST90000025	Appendicular lean mass || id:ebi-a-GCST90000025	meta_filt_IL_4_noBMI.txt	Weighted mode	14	-0.000636266	0.00817734	0.939165	-0.0166638	0.0153913	0.999364	0.983474	1.01551
96	JBUPJc	ebi-a-GCST90000025	Appendicular lean mass || id:ebi-a-GCST90000025	meta_filt_IL_5_noBMI.txt	MR Egger	8	0.00762781	0.015765	0.645649	-0.0232717	0.0385273	1.00766	0.976997	1.03928
97	JBUPJc	ebi-a-GCST90000025	Appendicular lean mass || id:ebi-a-GCST90000025	meta_filt_IL_5_noBMI.txt	Weighted median	8	0.00745268	0.00731399	0.308221	-0.00688274	0.0217881	1.00748	0.993141	1.02203
98	JBUPJc	ebi-a-GCST90000025	Appendicular lean mass || id:ebi-a-GCST90000025	meta_filt_IL_5_noBMI.txt	Inverse variance weighted	8	0.00565051	0.00599792	0.346152	-0.00610541	0.0174064	1.00567	0.993913	1.01756
99	JBUPJc	ebi-a-GCST90000025	Appendicular lean mass || id:ebi-a-GCST90000025	meta_filt_IL_5_noBMI.txt	Simple mode	8	0.0126005	0.0127926	0.357443	-0.0124729	0.037674	1.01268	0.987605	1.03839
100	JBUPJc	ebi-a-GCST90000025	Appendicular lean mass || id:ebi-a-GCST90000025	meta_filt_IL_5_noBMI.txt	Weighted mode	8	0.0108798	0.0120522	0.396673	-0.0127426	0.0345022	1.01094	0.987338	1.0351
101	od2sJa	ebi-a-GCST90000025	Appendicular lean mass || id:ebi-a-GCST90000025	meta_filt_IL_6_noBMI.txt	MR Egger	11	-0.0246698	0.0253068	0.355116	-0.074271	0.0249315	0.975632	0.92842	1.02524
102	od2sJa	ebi-a-GCST90000025	Appendicular lean mass || id:ebi-a-GCST90000025	meta_filt_IL_6_noBMI.txt	Weighted median	11	-0.0178057	0.00926148	0.0545365	-0.0359582	0.000346833	0.982352	0.964681	1.00035
103	od2sJa	ebi-a-GCST90000025	Appendicular lean mass || id:ebi-a-GCST90000025	meta_filt_IL_6_noBMI.txt	Inverse variance weighted	11	-0.00259146	0.0130751	0.84289	-0.0282187	0.0230358	0.997412	0.972176	1.0233
104	od2sJa	ebi-a-GCST90000025	Appendicular lean mass || id:ebi-a-GCST90000025	meta_filt_IL_6_noBMI.txt	Simple mode	11	-0.0176713	0.0122842	0.180834	-0.0417485	0.00640576	0.982484	0.959111	1.00643
105	od2sJa	ebi-a-GCST90000025	Appendicular lean mass || id:ebi-a-GCST90000025	meta_filt_IL_6_noBMI.txt	Weighted mode	11	-0.0181926	0.0109785	0.128492	-0.0397104	0.00332526	0.981972	0.961068	1.00333
106	OyqQuq	ebi-a-GCST90000025	Appendicular lean mass || id:ebi-a-GCST90000025	meta_filt_IL_7_noBMI.txt	MR Egger	13	-0.00294525	0.00988345	0.771257	-0.0223168	0.0164263	0.997059	0.97793	1.01656
107	OyqQuq	ebi-a-GCST90000025	Appendicular lean mass || id:ebi-a-GCST90000025	meta_filt_IL_7_noBMI.txt	Weighted median	13	-0.00280877	0.00496688	0.571734	-0.0125438	0.00692631	0.997195	0.987535	1.00695
108	OyqQuq	ebi-a-GCST90000025	Appendicular lean mass || id:ebi-a-GCST90000025	meta_filt_IL_7_noBMI.txt	Inverse variance weighted	13	-0.00339983	0.00455305	0.455236	-0.0123238	0.00552415	0.996606	0.987752	1.00554
109	OyqQuq	ebi-a-GCST90000025	Appendicular lean mass || id:ebi-a-GCST90000025	meta_filt_IL_7_noBMI.txt	Simple mode	13	-0.0189435	0.0111422	0.114849	-0.0407821	0.00289517	0.981235	0.960038	1.0029
110	OyqQuq	ebi-a-GCST90000025	Appendicular lean mass || id:ebi-a-GCST90000025	meta_filt_IL_7_noBMI.txt	Weighted mode	13	-0.00298298	0.00628824	0.643749	-0.0153079	0.00934198	0.997021	0.984809	1.00939
111	MTWE4A	ebi-a-GCST90000025	Appendicular lean mass || id:ebi-a-GCST90000025	meta_filt_IL_8_noBMI.txt	MR Egger	8	0.00630455	0.00800671	0.461007	-0.00938861	0.0219977	1.00632	0.990655	1.02224
112	MTWE4A	ebi-a-GCST90000025	Appendicular lean mass || id:ebi-a-GCST90000025	meta_filt_IL_8_noBMI.txt	Weighted median	8	-0.000762509	0.00607742	0.900155	-0.0126742	0.0111492	0.999238	0.987406	1.01121
113	MTWE4A	ebi-a-GCST90000025	Appendicular lean mass || id:ebi-a-GCST90000025	meta_filt_IL_8_noBMI.txt	Inverse variance weighted	8	-0.00276895	0.00554699	0.617652	-0.0136411	0.00810315	0.997235	0.986452	1.00814
114	MTWE4A	ebi-a-GCST90000025	Appendicular lean mass || id:ebi-a-GCST90000025	meta_filt_IL_8_noBMI.txt	Simple mode	8	0.000439905	0.00712295	0.952481	-0.0135211	0.0144009	1.00044	0.98657	1.01451
115	MTWE4A	ebi-a-GCST90000025	Appendicular lean mass || id:ebi-a-GCST90000025	meta_filt_IL_8_noBMI.txt	Weighted mode	8	0.000756576	0.0055083	0.89462	-0.0100397	0.0115528	1.00076	0.990011	1.01162
116	vUu0A0	ebi-a-GCST90000025	Appendicular lean mass || id:ebi-a-GCST90000025	meta_filt_IL_9_noBMI.txt	MR Egger	6	0.00718698	0.0161773	0.679829	-0.0245206	0.0388945	1.00721	0.975778	1.03966
117	vUu0A0	ebi-a-GCST90000025	Appendicular lean mass || id:ebi-a-GCST90000025	meta_filt_IL_9_noBMI.txt	Weighted median	6	-0.00755386	0.00758333	0.319195	-0.0224172	0.00730946	0.992475	0.977832	1.00734
118	vUu0A0	ebi-a-GCST90000025	Appendicular lean mass || id:ebi-a-GCST90000025	meta_filt_IL_9_noBMI.txt	Inverse variance weighted	6	-0.0108445	0.00682343	0.111992	-0.0242184	0.00252944	0.989214	0.976073	1.00253
119	vUu0A0	ebi-a-GCST90000025	Appendicular lean mass || id:ebi-a-GCST90000025	meta_filt_IL_9_noBMI.txt	Simple mode	6	-0.00556779	0.0112368	0.641255	-0.0275918	0.0164563	0.994448	0.972785	1.01659
120	vUu0A0	ebi-a-GCST90000025	Appendicular lean mass || id:ebi-a-GCST90000025	meta_filt_IL_9_noBMI.txt	Weighted mode	6	-0.0137152	0.010485	0.247754	-0.0342659	0.0068355	0.986378	0.966315	1.00686
121	KaLb0U	ebi-a-GCST90000025	Appendicular lean mass || id:ebi-a-GCST90000025	meta_filt_IP_10_noBMI.txt	MR Egger	11	0.00480475	0.0104495	0.656561	-0.0156763	0.0252858	1.00482	0.984446	1.02561
122	KaLb0U	ebi-a-GCST90000025	Appendicular lean mass || id:ebi-a-GCST90000025	meta_filt_IP_10_noBMI.txt	Weighted median	11	0.00915057	0.00691485	0.185729	-0.00440254	0.0227037	1.00919	0.995607	1.02296
123	KaLb0U	ebi-a-GCST90000025	Appendicular lean mass || id:ebi-a-GCST90000025	meta_filt_IP_10_noBMI.txt	Inverse variance weighted	11	0.00961078	0.00490414	0.0500277	-1.34e-06	0.0192229	1.00966	0.999999	1.01941
124	KaLb0U	ebi-a-GCST90000025	Appendicular lean mass || id:ebi-a-GCST90000025	meta_filt_IP_10_noBMI.txt	Simple mode	11	0.0134478	0.0111167	0.254214	-0.00834082	0.0352365	1.01354	0.991694	1.03586
125	KaLb0U	ebi-a-GCST90000025	Appendicular lean mass || id:ebi-a-GCST90000025	meta_filt_IP_10_noBMI.txt	Weighted mode	11	0.00914637	0.0108099	0.417276	-0.0120409	0.0303337	1.00919	0.988031	1.0308
126	azzY9o	ebi-a-GCST90000025	Appendicular lean mass || id:ebi-a-GCST90000025	meta_filt_M_CSF_noBMI.txt	MR Egger	11	0.00698011	0.00702383	0.346298	-0.00678661	0.0207468	1.007	0.993236	1.02096
127	azzY9o	ebi-a-GCST90000025	Appendicular lean mass || id:ebi-a-GCST90000025	meta_filt_M_CSF_noBMI.txt	Weighted median	11	0.00979065	0.00476282	0.0398168	0.000455538	0.0191258	1.00984	1.00046	1.01931
128	azzY9o	ebi-a-GCST90000025	Appendicular lean mass || id:ebi-a-GCST90000025	meta_filt_M_CSF_noBMI.txt	Inverse variance weighted	11	0.0100258	0.00331874	0.00251983	0.00352102	0.0165305	1.01008	1.00353	1.01667
129	azzY9o	ebi-a-GCST90000025	Appendicular lean mass || id:ebi-a-GCST90000025	meta_filt_M_CSF_noBMI.txt	Simple mode	11	0.0163891	0.00722461	0.0466888	0.00222885	0.0305493	1.01652	1.00223	1.03102
130	azzY9o	ebi-a-GCST90000025	Appendicular lean mass || id:ebi-a-GCST90000025	meta_filt_M_CSF_noBMI.txt	Weighted mode	11	0.0167846	0.00682592	0.0337371	0.00340579	0.0301634	1.01693	1.00341	1.03062
131	x7dgwr	ebi-a-GCST90000025	Appendicular lean mass || id:ebi-a-GCST90000025	meta_filt_MCP_1_MCAF_noBMI.txt	MR Egger	14	0.026946	0.0121014	0.0458842	0.00322719	0.0506648	1.02731	1.00323	1.05197
132	x7dgwr	ebi-a-GCST90000025	Appendicular lean mass || id:ebi-a-GCST90000025	meta_filt_MCP_1_MCAF_noBMI.txt	Weighted median	14	-0.00240806	0.00742012	0.745536	-0.0169515	0.0121354	0.997595	0.983191	1.01221
133	x7dgwr	ebi-a-GCST90000025	Appendicular lean mass || id:ebi-a-GCST90000025	meta_filt_MCP_1_MCAF_noBMI.txt	Inverse variance weighted	14	-0.000378543	0.00656087	0.95399	-0.0132379	0.0124808	0.999622	0.986849	1.01256
134	x7dgwr	ebi-a-GCST90000025	Appendicular lean mass || id:ebi-a-GCST90000025	meta_filt_MCP_1_MCAF_noBMI.txt	Simple mode	14	0.000203922	0.011915	0.986605	-0.0231495	0.0235573	1.0002	0.977116	1.02384
135	x7dgwr	ebi-a-GCST90000025	Appendicular lean mass || id:ebi-a-GCST90000025	meta_filt_MCP_1_MCAF_noBMI.txt	Weighted mode	14	-0.00177223	0.00821251	0.832495	-0.0178687	0.0143243	0.998229	0.98229	1.01443
136	Iddkie	ebi-a-GCST90000025	Appendicular lean mass || id:ebi-a-GCST90000025	meta_filt_MCP_3_noBMI.txt	MR Egger	6	0.00907064	0.00960832	0.398603	-0.00976166	0.0279029	1.00911	0.990286	1.0283
137	Iddkie	ebi-a-GCST90000025	Appendicular lean mass || id:ebi-a-GCST90000025	meta_filt_MCP_3_noBMI.txt	Weighted median	6	-0.00456232	0.00509983	0.371	-0.014558	0.00543336	0.995448	0.985547	1.00545
138	Iddkie	ebi-a-GCST90000025	Appendicular lean mass || id:ebi-a-GCST90000025	meta_filt_MCP_3_noBMI.txt	Inverse variance weighted	6	-0.00621304	0.0042521	0.143969	-0.0145472	0.00212108	0.993806	0.985558	1.00212
139	Iddkie	ebi-a-GCST90000025	Appendicular lean mass || id:ebi-a-GCST90000025	meta_filt_MCP_3_noBMI.txt	Simple mode	6	-0.00295759	0.00735514	0.704215	-0.0173737	0.0114585	0.997047	0.982776	1.01152
140	Iddkie	ebi-a-GCST90000025	Appendicular lean mass || id:ebi-a-GCST90000025	meta_filt_MCP_3_noBMI.txt	Weighted mode	6	-0.0016152	0.00652624	0.814369	-0.0144066	0.0111762	0.998386	0.985697	1.01124
141	bmBNCO	ebi-a-GCST90000025	Appendicular lean mass || id:ebi-a-GCST90000025	meta_filt_MIF_noBMI.txt	MR Egger	10	0.0213898	0.0177432	0.262446	-0.0133869	0.0561666	1.02162	0.986702	1.05777
142	bmBNCO	ebi-a-GCST90000025	Appendicular lean mass || id:ebi-a-GCST90000025	meta_filt_MIF_noBMI.txt	Weighted median	10	-0.00101601	0.00783867	0.896871	-0.0163798	0.0143478	0.998985	0.983754	1.01445
143	bmBNCO	ebi-a-GCST90000025	Appendicular lean mass || id:ebi-a-GCST90000025	meta_filt_MIF_noBMI.txt	Inverse variance weighted	10	0.00414468	0.00848742	0.625314	-0.0124907	0.02078	1.00415	0.987587	1.021
144	bmBNCO	ebi-a-GCST90000025	Appendicular lean mass || id:ebi-a-GCST90000025	meta_filt_MIF_noBMI.txt	Simple mode	10	-0.00172593	0.0130716	0.89786	-0.0273463	0.0238944	0.998276	0.973024	1.02418
145	bmBNCO	ebi-a-GCST90000025	Appendicular lean mass || id:ebi-a-GCST90000025	meta_filt_MIF_noBMI.txt	Weighted mode	10	-0.0023214	0.0119672	0.850499	-0.025777	0.0211342	0.997681	0.974552	1.02136
146	SDYQ5h	ebi-a-GCST90000025	Appendicular lean mass || id:ebi-a-GCST90000025	meta_filt_MIG_noBMI.txt	MR Egger	13	0.00946741	0.0108544	0.401728	-0.0118073	0.0307421	1.00951	0.988262	1.03122
147	SDYQ5h	ebi-a-GCST90000025	Appendicular lean mass || id:ebi-a-GCST90000025	meta_filt_MIG_noBMI.txt	Weighted median	13	0.00392521	0.00553572	0.478281	-0.00692479	0.0147752	1.00393	0.993099	1.01488
148	SDYQ5h	ebi-a-GCST90000025	Appendicular lean mass || id:ebi-a-GCST90000025	meta_filt_MIG_noBMI.txt	Inverse variance weighted	13	0.00567567	0.0051336	0.268903	-0.00438619	0.0157375	1.00569	0.995623	1.01586
149	SDYQ5h	ebi-a-GCST90000025	Appendicular lean mass || id:ebi-a-GCST90000025	meta_filt_MIG_noBMI.txt	Simple mode	13	-0.000783623	0.00964595	0.936591	-0.0196897	0.0181224	0.999217	0.980503	1.01829
150	SDYQ5h	ebi-a-GCST90000025	Appendicular lean mass || id:ebi-a-GCST90000025	meta_filt_MIG_noBMI.txt	Weighted mode	13	0.00175232	0.00740401	0.816903	-0.0127595	0.0162642	1.00175	0.987322	1.0164
151	WnqDkf	ebi-a-GCST90000025	Appendicular lean mass || id:ebi-a-GCST90000025	meta_filt_MIP_1A_noBMI.txt	MR Egger	6	-0.0409003	0.0277022	0.213875	-0.0951965	0.0133959	0.959925	0.909194	1.01349
152	WnqDkf	ebi-a-GCST90000025	Appendicular lean mass || id:ebi-a-GCST90000025	meta_filt_MIP_1A_noBMI.txt	Weighted median	6	-0.00131478	0.00974703	0.892699	-0.020419	0.0177894	0.998686	0.979788	1.01795
153	WnqDkf	ebi-a-GCST90000025	Appendicular lean mass || id:ebi-a-GCST90000025	meta_filt_MIP_1A_noBMI.txt	Inverse variance weighted	6	-0.00830499	0.00993803	0.403337	-0.0277835	0.0111736	0.991729	0.972599	1.01124
154	WnqDkf	ebi-a-GCST90000025	Appendicular lean mass || id:ebi-a-GCST90000025	meta_filt_MIP_1A_noBMI.txt	Simple mode	6	0.00745739	0.0193576	0.715901	-0.0304835	0.0453983	1.00749	0.969976	1.04644
155	WnqDkf	ebi-a-GCST90000025	Appendicular lean mass || id:ebi-a-GCST90000025	meta_filt_MIP_1A_noBMI.txt	Weighted mode	6	0.00689031	0.0194353	0.737407	-0.0312028	0.0449835	1.00691	0.969279	1.04601
156	XtqnyR	ebi-a-GCST90000025	Appendicular lean mass || id:ebi-a-GCST90000025	meta_filt_MIP_1B_noBMI.txt	MR Egger	19	0.000343177	0.00653137	0.958709	-0.0124583	0.0131447	1.00034	0.987619	1.01323
157	XtqnyR	ebi-a-GCST90000025	Appendicular lean mass || id:ebi-a-GCST90000025	meta_filt_MIP_1B_noBMI.txt	Weighted median	19	-0.00202757	0.00448368	0.651118	-0.0108156	0.00676046	0.997974	0.989243	1.00678
158	XtqnyR	ebi-a-GCST90000025	Appendicular lean mass || id:ebi-a-GCST90000025	meta_filt_MIP_1B_noBMI.txt	Inverse variance weighted	19	-0.00255014	0.00409657	0.533609	-0.0105794	0.00547913	0.997453	0.989476	1.00549
159	XtqnyR	ebi-a-GCST90000025	Appendicular lean mass || id:ebi-a-GCST90000025	meta_filt_MIP_1B_noBMI.txt	Simple mode	19	-0.000509896	0.00790318	0.949269	-0.0160001	0.0149803	0.99949	0.984127	1.01509
160	XtqnyR	ebi-a-GCST90000025	Appendicular lean mass || id:ebi-a-GCST90000025	meta_filt_MIP_1B_noBMI.txt	Weighted mode	19	-0.00408476	0.00429114	0.353753	-0.0124954	0.00432587	0.995924	0.987582	1.00434
161	TWXTjO	ebi-a-GCST90000025	Appendicular lean mass || id:ebi-a-GCST90000025	meta_filt_PDGF_BB_noBMI.txt	MR Egger	14	-0.0112442	0.0167367	0.51442	-0.0440481	0.0215597	0.988819	0.956908	1.02179
162	TWXTjO	ebi-a-GCST90000025	Appendicular lean mass || id:ebi-a-GCST90000025	meta_filt_PDGF_BB_noBMI.txt	Weighted median	14	-0.00286944	0.00596872	0.630697	-0.0145681	0.00882925	0.997135	0.985537	1.00887
163	TWXTjO	ebi-a-GCST90000025	Appendicular lean mass || id:ebi-a-GCST90000025	meta_filt_PDGF_BB_noBMI.txt	Inverse variance weighted	14	0.00457185	0.00869865	0.599179	-0.0124775	0.0216212	1.00458	0.9876	1.02186
164	TWXTjO	ebi-a-GCST90000025	Appendicular lean mass || id:ebi-a-GCST90000025	meta_filt_PDGF_BB_noBMI.txt	Simple mode	14	0.0234932	0.0145346	0.130014	-0.00499469	0.0519811	1.02377	0.995018	1.05336
165	TWXTjO	ebi-a-GCST90000025	Appendicular lean mass || id:ebi-a-GCST90000025	meta_filt_PDGF_BB_noBMI.txt	Weighted mode	14	-0.00134936	0.00582457	0.820403	-0.0127655	0.0100668	0.998652	0.987316	1.01012
166	TYIjht	ebi-a-GCST90000025	Appendicular lean mass || id:ebi-a-GCST90000025	meta_filt_RANTES_noBMI.txt	MR Egger	10	0.0350396	0.0347811	0.343223	-0.0331314	0.103211	1.03566	0.967411	1.10872
167	TYIjht	ebi-a-GCST90000025	Appendicular lean mass || id:ebi-a-GCST90000025	meta_filt_RANTES_noBMI.txt	Weighted median	10	0.00607352	0.00836503	0.467802	-0.0103219	0.022469	1.00609	0.989731	1.02272
168	TYIjht	ebi-a-GCST90000025	Appendicular lean mass || id:ebi-a-GCST90000025	meta_filt_RANTES_noBMI.txt	Inverse variance weighted	10	-0.00707417	0.0144862	0.625311	-0.0354672	0.0213188	0.992951	0.965154	1.02155
169	TYIjht	ebi-a-GCST90000025	Appendicular lean mass || id:ebi-a-GCST90000025	meta_filt_RANTES_noBMI.txt	Simple mode	10	0.0127511	0.00985463	0.227911	-0.006564	0.0320661	1.01283	0.993457	1.03259
170	TYIjht	ebi-a-GCST90000025	Appendicular lean mass || id:ebi-a-GCST90000025	meta_filt_RANTES_noBMI.txt	Weighted mode	10	0.0112549	0.00900084	0.242674	-0.00638672	0.0288966	1.01132	0.993634	1.02932
171	ibx2Er	ebi-a-GCST90000025	Appendicular lean mass || id:ebi-a-GCST90000025	meta_filt_SCF_noBMI.txt	MR Egger	11	-0.01736	0.0167858	0.328027	-0.0502601	0.0155401	0.98279	0.950982	1.01566
172	ibx2Er	ebi-a-GCST90000025	Appendicular lean mass || id:ebi-a-GCST90000025	meta_filt_SCF_noBMI.txt	Weighted median	11	-0.00972714	0.00827456	0.239775	-0.0259453	0.00649099	0.99032	0.974388	1.00651
173	ibx2Er	ebi-a-GCST90000025	Appendicular lean mass || id:ebi-a-GCST90000025	meta_filt_SCF_noBMI.txt	Inverse variance weighted	11	-0.00128322	0.00752948	0.864675	-0.016041	0.0134746	0.998718	0.984087	1.01357
174	ibx2Er	ebi-a-GCST90000025	Appendicular lean mass || id:ebi-a-GCST90000025	meta_filt_SCF_noBMI.txt	Simple mode	11	-0.0158349	0.0140539	0.28617	-0.0433805	0.0117108	0.98429	0.957547	1.01178
175	ibx2Er	ebi-a-GCST90000025	Appendicular lean mass || id:ebi-a-GCST90000025	meta_filt_SCF_noBMI.txt	Weighted mode	11	-0.0136981	0.0128738	0.312332	-0.0389307	0.0115345	0.986395	0.961817	1.0116
176	KbUyRK	ebi-a-GCST90000025	Appendicular lean mass || id:ebi-a-GCST90000025	meta_filt_SCGF_B_noBMI.txt	MR Egger	18	0.0040162	0.0126197	0.754412	-0.0207184	0.0287508	1.00402	0.979495	1.02917
177	KbUyRK	ebi-a-GCST90000025	Appendicular lean mass || id:ebi-a-GCST90000025	meta_filt_SCGF_B_noBMI.txt	Weighted median	18	-0.00590436	0.00498957	0.236674	-0.0156839	0.00387519	0.994113	0.984438	1.00388
178	KbUyRK	ebi-a-GCST90000025	Appendicular lean mass || id:ebi-a-GCST90000025	meta_filt_SCGF_B_noBMI.txt	Inverse variance weighted	18	-0.0097973	0.00692302	0.157016	-0.0233664	0.00377181	0.990251	0.976904	1.00378
179	KbUyRK	ebi-a-GCST90000025	Appendicular lean mass || id:ebi-a-GCST90000025	meta_filt_SCGF_B_noBMI.txt	Simple mode	18	-0.00930684	0.00718253	0.212376	-0.0233846	0.00477092	0.990736	0.976887	1.00478
180	KbUyRK	ebi-a-GCST90000025	Appendicular lean mass || id:ebi-a-GCST90000025	meta_filt_SCGF_B_noBMI.txt	Weighted mode	18	-0.00620853	0.0058065	0.299911	-0.0175893	0.00517222	0.993811	0.982565	1.00519
181	fF4uWn	ebi-a-GCST90000025	Appendicular lean mass || id:ebi-a-GCST90000025	meta_filt_SDF_1A_noBMI.txt	MR Egger	9	-0.0164324	0.0199581	0.437461	-0.0555503	0.0226856	0.983702	0.945964	1.02294
182	fF4uWn	ebi-a-GCST90000025	Appendicular lean mass || id:ebi-a-GCST90000025	meta_filt_SDF_1A_noBMI.txt	Weighted median	9	-8.1e-05	0.00957284	0.993245	-0.0188438	0.0186817	0.999919	0.981333	1.01886
183	fF4uWn	ebi-a-GCST90000025	Appendicular lean mass || id:ebi-a-GCST90000025	meta_filt_SDF_1A_noBMI.txt	Inverse variance weighted	9	0.0132495	0.0139045	0.340644	-0.0140033	0.0405022	1.01334	0.986094	1.04133
184	fF4uWn	ebi-a-GCST90000025	Appendicular lean mass || id:ebi-a-GCST90000025	meta_filt_SDF_1A_noBMI.txt	Simple mode	9	0.00235924	0.015656	0.883949	-0.0283265	0.033045	1.00236	0.972071	1.0336
185	fF4uWn	ebi-a-GCST90000025	Appendicular lean mass || id:ebi-a-GCST90000025	meta_filt_SDF_1A_noBMI.txt	Weighted mode	9	-0.00656601	0.0104519	0.547377	-0.0270518	0.0139198	0.993456	0.973311	1.01402
186	ClCHuI	ebi-a-GCST90000025	Appendicular lean mass || id:ebi-a-GCST90000025	meta_filt_TNF_A_noBMI.txt	MR Egger	3	0.01925	0.0126436	0.369969	-0.00553138	0.0440314	1.01944	0.994484	1.04502
187	ClCHuI	ebi-a-GCST90000025	Appendicular lean mass || id:ebi-a-GCST90000025	meta_filt_TNF_A_noBMI.txt	Weighted median	3	0.00561591	0.0086355	0.51548	-0.0113097	0.0225415	1.00563	0.988754	1.0228
188	ClCHuI	ebi-a-GCST90000025	Appendicular lean mass || id:ebi-a-GCST90000025	meta_filt_TNF_A_noBMI.txt	Inverse variance weighted	3	0.00776694	0.0105706	0.462482	-0.0129515	0.0284854	1.0078	0.987132	1.02889
189	ClCHuI	ebi-a-GCST90000025	Appendicular lean mass || id:ebi-a-GCST90000025	meta_filt_TNF_A_noBMI.txt	Simple mode	3	-0.00678085	0.0151515	0.698291	-0.0364778	0.0229161	0.993242	0.96418	1.02318
190	ClCHuI	ebi-a-GCST90000025	Appendicular lean mass || id:ebi-a-GCST90000025	meta_filt_TNF_A_noBMI.txt	Weighted mode	3	0.0172348	0.0150255	0.370073	-0.0122152	0.0466848	1.01738	0.987859	1.04779
191	4ahqnD	ebi-a-GCST90000025	Appendicular lean mass || id:ebi-a-GCST90000025	meta_filt_TNF_B_noBMI.txt	MR Egger	5	0.00482576	0.00474273	0.383826	-0.00446999	0.0141215	1.00484	0.99554	1.01422
192	4ahqnD	ebi-a-GCST90000025	Appendicular lean mass || id:ebi-a-GCST90000025	meta_filt_TNF_B_noBMI.txt	Weighted median	5	0.00326576	0.00356341	0.359421	-0.00371853	0.01025	1.00327	0.996288	1.0103
193	4ahqnD	ebi-a-GCST90000025	Appendicular lean mass || id:ebi-a-GCST90000025	meta_filt_TNF_B_noBMI.txt	Inverse variance weighted	5	0.0017946	0.00319408	0.574216	-0.00446579	0.00805499	1.0018	0.995544	1.00809
194	4ahqnD	ebi-a-GCST90000025	Appendicular lean mass || id:ebi-a-GCST90000025	meta_filt_TNF_B_noBMI.txt	Simple mode	5	0.00480788	0.00567872	0.444872	-0.00632241	0.0159382	1.00482	0.993698	1.01607
195	4ahqnD	ebi-a-GCST90000025	Appendicular lean mass || id:ebi-a-GCST90000025	meta_filt_TNF_B_noBMI.txt	Weighted mode	5	0.00364549	0.00409653	0.423807	-0.00438372	0.0116747	1.00365	0.995626	1.01174
196	YvFP0W	ebi-a-GCST90000025	Appendicular lean mass || id:ebi-a-GCST90000025	meta_filt_TRAIL_noBMI.txt	MR Egger	16	-7.87e-06	0.00548055	0.998874	-0.0107498	0.010734	0.999992	0.989308	1.01079
197	YvFP0W	ebi-a-GCST90000025	Appendicular lean mass || id:ebi-a-GCST90000025	meta_filt_TRAIL_noBMI.txt	Weighted median	16	0.00261136	0.00441612	0.554303	-0.00604424	0.011267	1.00261	0.993974	1.01133
198	YvFP0W	ebi-a-GCST90000025	Appendicular lean mass || id:ebi-a-GCST90000025	meta_filt_TRAIL_noBMI.txt	Inverse variance weighted	16	-0.00236631	0.00422365	0.575307	-0.0106447	0.00591205	0.997636	0.989412	1.00593
199	YvFP0W	ebi-a-GCST90000025	Appendicular lean mass || id:ebi-a-GCST90000025	meta_filt_TRAIL_noBMI.txt	Simple mode	16	0.00397621	0.00638869	0.543037	-0.00854563	0.016498	1.00398	0.991491	1.01663
200	YvFP0W	ebi-a-GCST90000025	Appendicular lean mass || id:ebi-a-GCST90000025	meta_filt_TRAIL_noBMI.txt	Weighted mode	16	0.00281951	0.00407057	0.499109	-0.00515881	0.0107978	1.00282	0.994854	1.01086
201	W78qd7	ebi-a-GCST90000025	Appendicular lean mass || id:ebi-a-GCST90000025	meta_filt_VEGF_noBMI.txt	MR Egger	14	-0.00431769	0.0061086	0.493175	-0.0162905	0.00765517	0.995692	0.983841	1.00768
202	W78qd7	ebi-a-GCST90000025	Appendicular lean mass || id:ebi-a-GCST90000025	meta_filt_VEGF_noBMI.txt	Weighted median	14	-0.000357757	0.00354658	0.919651	-0.00730906	0.00659355	0.999642	0.992718	1.00662
203	W78qd7	ebi-a-GCST90000025	Appendicular lean mass || id:ebi-a-GCST90000025	meta_filt_VEGF_noBMI.txt	Inverse variance weighted	14	0.00221011	0.00402346	0.582796	-0.00567587	0.0100961	1.00221	0.99434	1.01015
204	W78qd7	ebi-a-GCST90000025	Appendicular lean mass || id:ebi-a-GCST90000025	meta_filt_VEGF_noBMI.txt	Simple mode	14	-0.0023188	0.00814112	0.780264	-0.0182754	0.0136378	0.997684	0.981891	1.01373
205	W78qd7	ebi-a-GCST90000025	Appendicular lean mass || id:ebi-a-GCST90000025	meta_filt_VEGF_noBMI.txt	Weighted mode	14	-0.000708881	0.00332789	0.834621	-0.00723154	0.00581378	0.999291	0.992795	1.00583
