# Supplementary material for: The causal association between circulating cytokines with the risk of frailty and sarcopenia under the perspective of geroscience
Source: Front Endocrinol (Lausanne). 2024 Mar 5;15:1293146. doi: 10.3389/fendo.2024.1293146 (PMC10948489; doi:10.3389/fendo.2024.1293146)
Supplement: Supplementary file 1 [file DataSheet_1.zip › Table S4.XLS]

## Sheet: Table S4
	id.exposure	id.outcome	outcome	exposure	method	nsnp	b	se	pval	lo_ci	up_ci	or	or_lci95	or_uci95
1	zP7RBD	ukb-b-4711	Usual walking pace || id:ukb-b-4711	meta_filt_B_NGF_noBMI.txt	MR Egger	4	-0.098231	0.0305059	0.0844109	-0.158022	-0.0384395	0.90644	0.853831	0.96229
2	zP7RBD	ukb-b-4711	Usual walking pace || id:ukb-b-4711	meta_filt_B_NGF_noBMI.txt	Weighted median	4	-0.0176897	0.00689207	0.010268	-0.0311981	-0.00418122	0.982466	0.969284	0.995828
3	zP7RBD	ukb-b-4711	Usual walking pace || id:ukb-b-4711	meta_filt_B_NGF_noBMI.txt	Inverse variance weighted	4	-0.0149872	0.00875531	0.0869372	-0.0321476	0.00217324	0.985125	0.968364	1.00218
4	zP7RBD	ukb-b-4711	Usual walking pace || id:ukb-b-4711	meta_filt_B_NGF_noBMI.txt	Simple mode	4	-0.0244306	0.0115565	0.124891	-0.0470814	-0.00177977	0.975865	0.95401	0.998222
5	zP7RBD	ukb-b-4711	Usual walking pace || id:ukb-b-4711	meta_filt_B_NGF_noBMI.txt	Weighted mode	4	-0.0234667	0.00916697	0.0832197	-0.041434	-0.00549948	0.976806	0.959413	0.994516
6	661iEw	ukb-b-4711	Usual walking pace || id:ukb-b-4711	meta_filt_CTACK_noBMI.txt	MR Egger	13	0.00440344	0.00454436	0.353374	-0.00450351	0.0133104	1.00441	0.995507	1.0134
7	661iEw	ukb-b-4711	Usual walking pace || id:ukb-b-4711	meta_filt_CTACK_noBMI.txt	Weighted median	13	-0.000954684	0.00371769	0.797337	-0.00824135	0.00633198	0.999046	0.991793	1.00635
8	661iEw	ukb-b-4711	Usual walking pace || id:ukb-b-4711	meta_filt_CTACK_noBMI.txt	Inverse variance weighted	13	-0.000286435	0.00265546	0.914102	-0.00549113	0.00491826	0.999714	0.994524	1.00493
9	661iEw	ukb-b-4711	Usual walking pace || id:ukb-b-4711	meta_filt_CTACK_noBMI.txt	Simple mode	13	0.0075162	0.00682654	0.292481	-0.00586383	0.0208962	1.00754	0.994153	1.02112
10	661iEw	ukb-b-4711	Usual walking pace || id:ukb-b-4711	meta_filt_CTACK_noBMI.txt	Weighted mode	13	-0.00644719	0.00549904	0.263778	-0.0172253	0.00433092	0.993574	0.982922	1.00434
11	eAOAuV	ukb-b-4711	Usual walking pace || id:ukb-b-4711	meta_filt_EOTAXIN_noBMI.txt	MR Egger	15	-0.00230769	0.00740765	0.760339	-0.0168267	0.0122113	0.997695	0.983314	1.01229
12	eAOAuV	ukb-b-4711	Usual walking pace || id:ukb-b-4711	meta_filt_EOTAXIN_noBMI.txt	Weighted median	15	0.00387522	0.00463094	0.4027	-0.00520143	0.0129519	1.00388	0.994812	1.01304
13	eAOAuV	ukb-b-4711	Usual walking pace || id:ukb-b-4711	meta_filt_EOTAXIN_noBMI.txt	Inverse variance weighted	15	0.00341198	0.00315125	0.278926	-0.00276448	0.00958844	1.00342	0.997239	1.00963
14	eAOAuV	ukb-b-4711	Usual walking pace || id:ukb-b-4711	meta_filt_EOTAXIN_noBMI.txt	Simple mode	15	0.00253486	0.00740324	0.737137	-0.0119755	0.0170452	1.00254	0.988096	1.01719
15	eAOAuV	ukb-b-4711	Usual walking pace || id:ukb-b-4711	meta_filt_EOTAXIN_noBMI.txt	Weighted mode	15	0.00479449	0.00595901	0.434514	-0.00688518	0.0164742	1.00481	0.993138	1.01661
16	zSrzKv	ukb-b-4711	Usual walking pace || id:ukb-b-4711	meta_filt_FGF_BASIC_noBMI.txt	MR Egger	7	0.00116585	0.0130938	0.932508	-0.024498	0.0268297	1.00117	0.9758	1.02719
17	zSrzKv	ukb-b-4711	Usual walking pace || id:ukb-b-4711	meta_filt_FGF_BASIC_noBMI.txt	Weighted median	7	0.00485729	0.00734354	0.508332	-0.00953604	0.0192506	1.00487	0.990509	1.01944
18	zSrzKv	ukb-b-4711	Usual walking pace || id:ukb-b-4711	meta_filt_FGF_BASIC_noBMI.txt	Inverse variance weighted	7	0.00706316	0.00661026	0.285288	-0.00589295	0.0200193	1.00709	0.994124	1.02022
19	zSrzKv	ukb-b-4711	Usual walking pace || id:ukb-b-4711	meta_filt_FGF_BASIC_noBMI.txt	Simple mode	7	0.00845731	0.0107716	0.462235	-0.0126551	0.0295697	1.00849	0.987425	1.03001
20	zSrzKv	ukb-b-4711	Usual walking pace || id:ukb-b-4711	meta_filt_FGF_BASIC_noBMI.txt	Weighted mode	7	0.00466411	0.00745975	0.554835	-0.009957	0.0192852	1.00468	0.990092	1.01947
21	6phSvz	ukb-b-4711	Usual walking pace || id:ukb-b-4711	meta_filt_G_CSF_noBMI.txt	MR Egger	9	0.000202783	0.00529106	0.970498	-0.0101677	0.0105733	1.0002	0.989884	1.01063
22	6phSvz	ukb-b-4711	Usual walking pace || id:ukb-b-4711	meta_filt_G_CSF_noBMI.txt	Weighted median	9	0.000296954	0.0047871	0.950537	-0.00908576	0.00967967	1.0003	0.990955	1.00973
23	6phSvz	ukb-b-4711	Usual walking pace || id:ukb-b-4711	meta_filt_G_CSF_noBMI.txt	Inverse variance weighted	9	0.000486138	0.00375996	0.897125	-0.00688338	0.00785565	1.00049	0.99314	1.00789
24	6phSvz	ukb-b-4711	Usual walking pace || id:ukb-b-4711	meta_filt_G_CSF_noBMI.txt	Simple mode	9	0.00437169	0.0062849	0.506388	-0.00794672	0.0166901	1.00438	0.992085	1.01683
25	6phSvz	ukb-b-4711	Usual walking pace || id:ukb-b-4711	meta_filt_G_CSF_noBMI.txt	Weighted mode	9	0.000552059	0.00521323	0.918272	-0.00966587	0.01077	1.00055	0.990381	1.01083
26	ay5FdS	ukb-b-4711	Usual walking pace || id:ukb-b-4711	meta_filt_GROA_noBMI.txt	MR Egger	10	0.00839311	0.00450566	0.0995027	-0.000437978	0.0172242	1.00843	0.999562	1.01737
27	ay5FdS	ukb-b-4711	Usual walking pace || id:ukb-b-4711	meta_filt_GROA_noBMI.txt	Weighted median	10	0.00466913	0.00253514	0.06551	-0.000299751	0.00963801	1.00468	0.9997	1.00968
28	ay5FdS	ukb-b-4711	Usual walking pace || id:ukb-b-4711	meta_filt_GROA_noBMI.txt	Inverse variance weighted	10	0.00327874	0.00196309	0.0948813	-0.00056892	0.00712641	1.00328	0.999431	1.00715
29	ay5FdS	ukb-b-4711	Usual walking pace || id:ukb-b-4711	meta_filt_GROA_noBMI.txt	Simple mode	10	0.00363895	0.00336579	0.307745	-0.00295801	0.0102359	1.00365	0.997046	1.01029
30	ay5FdS	ukb-b-4711	Usual walking pace || id:ukb-b-4711	meta_filt_GROA_noBMI.txt	Weighted mode	10	0.00462091	0.00249684	0.097242	-0.000272896	0.00951472	1.00463	0.999727	1.00956
31	nY1YtJ	ukb-b-4711	Usual walking pace || id:ukb-b-4711	meta_filt_HGF_noBMI.txt	MR Egger	8	0.00760813	0.0174785	0.678577	-0.0266496	0.0418659	1.00764	0.973702	1.04275
32	nY1YtJ	ukb-b-4711	Usual walking pace || id:ukb-b-4711	meta_filt_HGF_noBMI.txt	Weighted median	8	0.00128367	0.00641922	0.841501	-0.011298	0.0138653	1.00128	0.988766	1.01396
33	nY1YtJ	ukb-b-4711	Usual walking pace || id:ukb-b-4711	meta_filt_HGF_noBMI.txt	Inverse variance weighted	8	-0.00513967	0.00786069	0.513212	-0.0205466	0.0102673	0.994874	0.979663	1.01032
34	nY1YtJ	ukb-b-4711	Usual walking pace || id:ukb-b-4711	meta_filt_HGF_noBMI.txt	Simple mode	8	0.000282491	0.00916828	0.97628	-0.0176873	0.0182523	1.00028	0.982468	1.01842
35	nY1YtJ	ukb-b-4711	Usual walking pace || id:ukb-b-4711	meta_filt_HGF_noBMI.txt	Weighted mode	8	0.000783155	0.00652232	0.907799	-0.0120006	0.0135669	1.00078	0.988071	1.01366
36	AyTJzW	ukb-b-4711	Usual walking pace || id:ukb-b-4711	meta_filt_IFN_G_noBMI.txt	MR Egger	12	-0.014364	0.0200761	0.49068	-0.0537131	0.024985	0.985739	0.947704	1.0253
37	AyTJzW	ukb-b-4711	Usual walking pace || id:ukb-b-4711	meta_filt_IFN_G_noBMI.txt	Weighted median	12	0.000238419	0.0062495	0.969568	-0.0120106	0.0124874	1.00024	0.988061	1.01257
38	AyTJzW	ukb-b-4711	Usual walking pace || id:ukb-b-4711	meta_filt_IFN_G_noBMI.txt	Inverse variance weighted	12	0.0090705	0.010862	0.403679	-0.012219	0.03036	1.00911	0.987855	1.03083
39	AyTJzW	ukb-b-4711	Usual walking pace || id:ukb-b-4711	meta_filt_IFN_G_noBMI.txt	Simple mode	12	0.000957166	0.00808215	0.907862	-0.0148839	0.0167982	1.00096	0.985226	1.01694
40	AyTJzW	ukb-b-4711	Usual walking pace || id:ukb-b-4711	meta_filt_IFN_G_noBMI.txt	Weighted mode	12	0.000488057	0.00652663	0.941733	-0.0123041	0.0132803	1.00049	0.987771	1.01337
41	wRO3wE	ukb-b-4711	Usual walking pace || id:ukb-b-4711	meta_filt_IL_10_noBMI.txt	MR Egger	15	-0.00436235	0.0156402	0.784695	-0.0350172	0.0262925	0.995647	0.965589	1.02664
42	wRO3wE	ukb-b-4711	Usual walking pace || id:ukb-b-4711	meta_filt_IL_10_noBMI.txt	Weighted median	15	0.0030783	0.00415331	0.458591	-0.00506218	0.0112188	1.00308	0.994951	1.01128
43	wRO3wE	ukb-b-4711	Usual walking pace || id:ukb-b-4711	meta_filt_IL_10_noBMI.txt	Inverse variance weighted	15	0.00645553	0.00701595	0.357509	-0.00729573	0.0202068	1.00648	0.992731	1.02041
44	wRO3wE	ukb-b-4711	Usual walking pace || id:ukb-b-4711	meta_filt_IL_10_noBMI.txt	Simple mode	15	0.000474472	0.00873829	0.957465	-0.0166526	0.0176015	1.00047	0.983485	1.01776
45	wRO3wE	ukb-b-4711	Usual walking pace || id:ukb-b-4711	meta_filt_IL_10_noBMI.txt	Weighted mode	15	0.00281947	0.00422372	0.515285	-0.00545901	0.011098	1.00282	0.994556	1.01116
46	KMqzrP	ukb-b-4711	Usual walking pace || id:ukb-b-4711	meta_filt_IL_12_P70_noBMI.txt	MR Egger	14	0.00396716	0.0122182	0.751004	-0.0199805	0.0279149	1.00398	0.980218	1.02831
47	KMqzrP	ukb-b-4711	Usual walking pace || id:ukb-b-4711	meta_filt_IL_12_P70_noBMI.txt	Weighted median	14	0.00190235	0.00332022	0.566674	-0.00460529	0.00840999	1.0019	0.995405	1.00845
48	KMqzrP	ukb-b-4711	Usual walking pace || id:ukb-b-4711	meta_filt_IL_12_P70_noBMI.txt	Inverse variance weighted	14	0.00298086	0.00669973	0.656376	-0.0101506	0.0161123	1.00299	0.989901	1.01624
49	KMqzrP	ukb-b-4711	Usual walking pace || id:ukb-b-4711	meta_filt_IL_12_P70_noBMI.txt	Simple mode	14	-0.0139795	0.00825473	0.114168	-0.0301588	0.00219979	0.986118	0.970291	1.0022
50	KMqzrP	ukb-b-4711	Usual walking pace || id:ukb-b-4711	meta_filt_IL_12_P70_noBMI.txt	Weighted mode	14	0.00115122	0.0033602	0.737372	-0.00543478	0.00773722	1.00115	0.99458	1.00777
51	dmxj8z	ukb-b-4711	Usual walking pace || id:ukb-b-4711	meta_filt_IL_13_noBMI.txt	MR Egger	11	0.00633377	0.00386133	0.135361	-0.00123443	0.013902	1.00635	0.998766	1.014
52	dmxj8z	ukb-b-4711	Usual walking pace || id:ukb-b-4711	meta_filt_IL_13_noBMI.txt	Weighted median	11	0.00220138	0.00269997	0.41488	-0.00309056	0.00749333	1.0022	0.996914	1.00752
53	dmxj8z	ukb-b-4711	Usual walking pace || id:ukb-b-4711	meta_filt_IL_13_noBMI.txt	Inverse variance weighted	11	0.00160591	0.00235049	0.494466	-0.00300105	0.00621286	1.00161	0.997003	1.00623
54	dmxj8z	ukb-b-4711	Usual walking pace || id:ukb-b-4711	meta_filt_IL_13_noBMI.txt	Simple mode	11	0.00135457	0.00531284	0.80392	-0.00905859	0.0117677	1.00136	0.990982	1.01184
55	dmxj8z	ukb-b-4711	Usual walking pace || id:ukb-b-4711	meta_filt_IL_13_noBMI.txt	Weighted mode	11	0.00272449	0.00286316	0.36375	-0.00288731	0.00833628	1.00273	0.997117	1.00837
56	znKHp6	ukb-b-4711	Usual walking pace || id:ukb-b-4711	meta_filt_IL_16_noBMI.txt	MR Egger	8	-0.00104124	0.00436379	0.81935	-0.00959427	0.00751179	0.998959	0.990452	1.00754
57	znKHp6	ukb-b-4711	Usual walking pace || id:ukb-b-4711	meta_filt_IL_16_noBMI.txt	Weighted median	8	0.00109835	0.00262977	0.676195	-0.004056	0.0062527	1.0011	0.995952	1.00627
58	znKHp6	ukb-b-4711	Usual walking pace || id:ukb-b-4711	meta_filt_IL_16_noBMI.txt	Inverse variance weighted	8	0.00237194	0.00281266	0.399056	-0.00314088	0.00788477	1.00237	0.996864	1.00792
59	znKHp6	ukb-b-4711	Usual walking pace || id:ukb-b-4711	meta_filt_IL_16_noBMI.txt	Simple mode	8	0.00174384	0.00628447	0.789425	-0.0105737	0.0140614	1.00175	0.989482	1.01416
60	znKHp6	ukb-b-4711	Usual walking pace || id:ukb-b-4711	meta_filt_IL_16_noBMI.txt	Weighted mode	8	0.000670521	0.00297491	0.828113	-0.00516031	0.00650135	1.00067	0.994853	1.00652
61	IFax8B	ukb-b-4711	Usual walking pace || id:ukb-b-4711	meta_filt_IL_17_noBMI.txt	MR Egger	8	0.0163836	0.00923352	0.126359	-0.00171411	0.0344813	1.01652	0.998287	1.03508
62	IFax8B	ukb-b-4711	Usual walking pace || id:ukb-b-4711	meta_filt_IL_17_noBMI.txt	Weighted median	8	-0.000144004	0.00630685	0.981784	-0.0125054	0.0122174	0.999856	0.987572	1.01229
63	IFax8B	ukb-b-4711	Usual walking pace || id:ukb-b-4711	meta_filt_IL_17_noBMI.txt	Inverse variance weighted	8	0.00181331	0.00548894	0.741131	-0.00894502	0.0125716	1.00181	0.991095	1.01265
64	IFax8B	ukb-b-4711	Usual walking pace || id:ukb-b-4711	meta_filt_IL_17_noBMI.txt	Simple mode	8	-0.0103264	0.0118079	0.410828	-0.0334698	0.0128171	0.989727	0.967084	1.0129
65	IFax8B	ukb-b-4711	Usual walking pace || id:ukb-b-4711	meta_filt_IL_17_noBMI.txt	Weighted mode	8	0.00764569	0.00977078	0.459565	-0.011505	0.0267964	1.00767	0.988561	1.02716
66	hw7Khr	ukb-b-4711	Usual walking pace || id:ukb-b-4711	meta_filt_IL_18_noBMI.txt	MR Egger	12	0.00759315	0.00540586	0.190428	-0.00300234	0.0181886	1.00762	0.997002	1.01836
67	hw7Khr	ukb-b-4711	Usual walking pace || id:ukb-b-4711	meta_filt_IL_18_noBMI.txt	Weighted median	12	-0.00304021	0.003302	0.357199	-0.00951213	0.00343172	0.996964	0.990533	1.00344
68	hw7Khr	ukb-b-4711	Usual walking pace || id:ukb-b-4711	meta_filt_IL_18_noBMI.txt	Inverse variance weighted	12	-0.00359496	0.00329551	0.275332	-0.0100542	0.00286424	0.996411	0.989996	1.00287
69	hw7Khr	ukb-b-4711	Usual walking pace || id:ukb-b-4711	meta_filt_IL_18_noBMI.txt	Simple mode	12	-0.00960316	0.00652463	0.16909	-0.0223914	0.00318512	0.990443	0.977857	1.00319
70	hw7Khr	ukb-b-4711	Usual walking pace || id:ukb-b-4711	meta_filt_IL_18_noBMI.txt	Weighted mode	12	-0.000500485	0.00446601	0.91279	-0.00925387	0.0082529	0.9995	0.990789	1.00829
71	LCugu7	ukb-b-4711	Usual walking pace || id:ukb-b-4711	meta_filt_IL_1B_noBMI.txt	MR Egger	4	0.00957936	0.0139901	0.56422	-0.0178413	0.037	1.00963	0.982317	1.03769
72	LCugu7	ukb-b-4711	Usual walking pace || id:ukb-b-4711	meta_filt_IL_1B_noBMI.txt	Weighted median	4	0.0091966	0.00642933	0.152599	-0.00340489	0.0217981	1.00924	0.996601	1.02204
73	LCugu7	ukb-b-4711	Usual walking pace || id:ukb-b-4711	meta_filt_IL_1B_noBMI.txt	Inverse variance weighted	4	0.0096522	0.00505707	0.0563066	-0.000259653	0.0195641	1.0097	0.99974	1.01976
74	LCugu7	ukb-b-4711	Usual walking pace || id:ukb-b-4711	meta_filt_IL_1B_noBMI.txt	Simple mode	4	0.00996662	0.00794196	0.298366	-0.00559961	0.0255329	1.01002	0.994416	1.02586
75	LCugu7	ukb-b-4711	Usual walking pace || id:ukb-b-4711	meta_filt_IL_1B_noBMI.txt	Weighted mode	4	0.0079421	0.00771331	0.378918	-0.00717599	0.0230602	1.00797	0.99285	1.02333
76	QF938l	ukb-b-4711	Usual walking pace || id:ukb-b-4711	meta_filt_IL_1RA_noBMI.txt	MR Egger	7	0.013371	0.0127754	0.34321	-0.0116688	0.0384108	1.01346	0.988399	1.03916
77	QF938l	ukb-b-4711	Usual walking pace || id:ukb-b-4711	meta_filt_IL_1RA_noBMI.txt	Weighted median	7	-0.0147744	0.00622588	0.0176411	-0.0269772	-0.00257171	0.985334	0.973383	0.997432
78	QF938l	ukb-b-4711	Usual walking pace || id:ukb-b-4711	meta_filt_IL_1RA_noBMI.txt	Inverse variance weighted	7	-0.0103906	0.00550116	0.0589179	-0.0211729	0.00039165	0.989663	0.97905	1.00039
79	QF938l	ukb-b-4711	Usual walking pace || id:ukb-b-4711	meta_filt_IL_1RA_noBMI.txt	Simple mode	7	-0.0168991	0.00847257	0.0931256	-0.0335053	-0.000292818	0.983243	0.96705	0.999707
80	QF938l	ukb-b-4711	Usual walking pace || id:ukb-b-4711	meta_filt_IL_1RA_noBMI.txt	Weighted mode	7	-0.017224	0.00815133	0.0790414	-0.0332006	-0.00124737	0.982924	0.967345	0.998753
81	PvKS6u	ukb-b-4711	Usual walking pace || id:ukb-b-4711	meta_filt_IL_2_noBMI.txt	MR Egger	8	0.00755182	0.0115441	0.537253	-0.0150746	0.0301782	1.00758	0.985038	1.03064
82	PvKS6u	ukb-b-4711	Usual walking pace || id:ukb-b-4711	meta_filt_IL_2_noBMI.txt	Weighted median	8	0.00669099	0.00493966	0.175563	-0.00299075	0.0163727	1.00671	0.997014	1.01651
83	PvKS6u	ukb-b-4711	Usual walking pace || id:ukb-b-4711	meta_filt_IL_2_noBMI.txt	Inverse variance weighted	8	0.00153696	0.00584155	0.792467	-0.00991247	0.0129864	1.00154	0.990136	1.01307
84	PvKS6u	ukb-b-4711	Usual walking pace || id:ukb-b-4711	meta_filt_IL_2_noBMI.txt	Simple mode	8	0.0116221	0.00752783	0.166527	-0.00313243	0.0263767	1.01169	0.996872	1.02673
85	PvKS6u	ukb-b-4711	Usual walking pace || id:ukb-b-4711	meta_filt_IL_2_noBMI.txt	Weighted mode	8	0.00826107	0.0053296	0.165067	-0.00218495	0.0187071	1.0083	0.997817	1.01888
86	lVDykk	ukb-b-4711	Usual walking pace || id:ukb-b-4711	meta_filt_IL_2RA_noBMI.txt	MR Egger	7	-0.000779237	0.00632973	0.906817	-0.0131855	0.011627	0.999221	0.986901	1.01169
87	lVDykk	ukb-b-4711	Usual walking pace || id:ukb-b-4711	meta_filt_IL_2RA_noBMI.txt	Weighted median	7	0.00197057	0.00322644	0.54136	-0.00435325	0.0082944	1.00197	0.995656	1.00833
88	lVDykk	ukb-b-4711	Usual walking pace || id:ukb-b-4711	meta_filt_IL_2RA_noBMI.txt	Inverse variance weighted	7	0.00407569	0.00431002	0.344336	-0.00437194	0.0125233	1.00408	0.995638	1.0126
89	lVDykk	ukb-b-4711	Usual walking pace || id:ukb-b-4711	meta_filt_IL_2RA_noBMI.txt	Simple mode	7	0.00795239	0.00638135	0.259143	-0.00455505	0.0204598	1.00798	0.995455	1.02067
90	lVDykk	ukb-b-4711	Usual walking pace || id:ukb-b-4711	meta_filt_IL_2RA_noBMI.txt	Weighted mode	7	0.00160249	0.00336033	0.650316	-0.00498376	0.00818874	1.0016	0.995029	1.00822
91	V8TLJf	ukb-b-4711	Usual walking pace || id:ukb-b-4711	meta_filt_IL_4_noBMI.txt	MR Egger	14	-0.00480494	0.00669766	0.486855	-0.0179324	0.00832248	0.995207	0.982227	1.00836
92	V8TLJf	ukb-b-4711	Usual walking pace || id:ukb-b-4711	meta_filt_IL_4_noBMI.txt	Weighted median	14	-0.00923236	0.00505676	0.0678882	-0.0191436	0.00067888	0.99081	0.981038	1.00068
93	V8TLJf	ukb-b-4711	Usual walking pace || id:ukb-b-4711	meta_filt_IL_4_noBMI.txt	Inverse variance weighted	14	-0.00357885	0.00387139	0.355259	-0.0111668	0.00400906	0.996428	0.988895	1.00402
94	V8TLJf	ukb-b-4711	Usual walking pace || id:ukb-b-4711	meta_filt_IL_4_noBMI.txt	Simple mode	14	-0.00799376	0.00840341	0.358828	-0.0244644	0.00847692	0.992038	0.975832	1.00851
95	V8TLJf	ukb-b-4711	Usual walking pace || id:ukb-b-4711	meta_filt_IL_4_noBMI.txt	Weighted mode	14	-0.00939835	0.00644438	0.16847	-0.0220293	0.00323262	0.990646	0.978212	1.00324
96	QZ9Epp	ukb-b-4711	Usual walking pace || id:ukb-b-4711	meta_filt_IL_5_noBMI.txt	MR Egger	8	0.00578481	0.0087508	0.53312	-0.0113668	0.0229364	1.0058	0.988698	1.0232
97	QZ9Epp	ukb-b-4711	Usual walking pace || id:ukb-b-4711	meta_filt_IL_5_noBMI.txt	Weighted median	8	-0.00168891	0.00480559	0.725254	-0.0111079	0.00773006	0.998313	0.988954	1.00776
98	QZ9Epp	ukb-b-4711	Usual walking pace || id:ukb-b-4711	meta_filt_IL_5_noBMI.txt	Inverse variance weighted	8	-0.00422755	0.00369489	0.252557	-0.0114695	0.00301444	0.995781	0.988596	1.00302
99	QZ9Epp	ukb-b-4711	Usual walking pace || id:ukb-b-4711	meta_filt_IL_5_noBMI.txt	Simple mode	8	-0.000175364	0.00706513	0.98089	-0.014023	0.0136723	0.999825	0.986075	1.01377
100	QZ9Epp	ukb-b-4711	Usual walking pace || id:ukb-b-4711	meta_filt_IL_5_noBMI.txt	Weighted mode	8	0.00101229	0.00669726	0.884121	-0.0121143	0.0141389	1.00101	0.987959	1.01424
101	LwZbPC	ukb-b-4711	Usual walking pace || id:ukb-b-4711	meta_filt_IL_6_noBMI.txt	MR Egger	11	0.0138857	0.0128046	0.306366	-0.0112112	0.0389826	1.01398	0.988851	1.03975
102	LwZbPC	ukb-b-4711	Usual walking pace || id:ukb-b-4711	meta_filt_IL_6_noBMI.txt	Weighted median	11	0.00742215	0.00632859	0.240877	-0.00498188	0.0198262	1.00745	0.995031	1.02002
103	LwZbPC	ukb-b-4711	Usual walking pace || id:ukb-b-4711	meta_filt_IL_6_noBMI.txt	Inverse variance weighted	11	0.00853809	0.00635715	0.17925	-0.00392192	0.0209981	1.00857	0.996086	1.02122
104	LwZbPC	ukb-b-4711	Usual walking pace || id:ukb-b-4711	meta_filt_IL_6_noBMI.txt	Simple mode	11	0.00610559	0.00898193	0.512082	-0.011499	0.0237102	1.00612	0.988567	1.02399
105	LwZbPC	ukb-b-4711	Usual walking pace || id:ukb-b-4711	meta_filt_IL_6_noBMI.txt	Weighted mode	11	0.00636248	0.00726517	0.401711	-0.00787725	0.0206022	1.00638	0.992154	1.02082
106	hgvpVl	ukb-b-4711	Usual walking pace || id:ukb-b-4711	meta_filt_IL_7_noBMI.txt	MR Egger	10	0.00974637	0.0052277	0.0992622	-0.000499929	0.0199927	1.00979	0.9995	1.02019
107	hgvpVl	ukb-b-4711	Usual walking pace || id:ukb-b-4711	meta_filt_IL_7_noBMI.txt	Weighted median	10	0.00274238	0.00341382	0.421792	-0.00394871	0.00943347	1.00275	0.996059	1.00948
108	hgvpVl	ukb-b-4711	Usual walking pace || id:ukb-b-4711	meta_filt_IL_7_noBMI.txt	Inverse variance weighted	10	0.000995683	0.00258756	0.700389	-0.00407594	0.00606731	1.001	0.995932	1.00609
109	hgvpVl	ukb-b-4711	Usual walking pace || id:ukb-b-4711	meta_filt_IL_7_noBMI.txt	Simple mode	10	0.00287773	0.00556658	0.617644	-0.00803276	0.0137882	1.00288	0.991999	1.01388
110	hgvpVl	ukb-b-4711	Usual walking pace || id:ukb-b-4711	meta_filt_IL_7_noBMI.txt	Weighted mode	10	0.00313701	0.00379238	0.429515	-0.00429604	0.0105701	1.00314	0.995713	1.01063
111	3GOjBs	ukb-b-4711	Usual walking pace || id:ukb-b-4711	meta_filt_IL_8_noBMI.txt	MR Egger	7	0.00117651	0.00529802	0.833048	-0.0092076	0.0115606	1.00118	0.990835	1.01163
112	3GOjBs	ukb-b-4711	Usual walking pace || id:ukb-b-4711	meta_filt_IL_8_noBMI.txt	Weighted median	7	0.00629048	0.00430122	0.143608	-0.00213992	0.0147209	1.00631	0.997862	1.01483
113	3GOjBs	ukb-b-4711	Usual walking pace || id:ukb-b-4711	meta_filt_IL_8_noBMI.txt	Inverse variance weighted	7	0.00261063	0.00327292	0.425077	-0.00380429	0.00902554	1.00261	0.996203	1.00907
114	3GOjBs	ukb-b-4711	Usual walking pace || id:ukb-b-4711	meta_filt_IL_8_noBMI.txt	Simple mode	7	-0.00054059	0.00655798	0.936984	-0.0133942	0.0123131	0.99946	0.986695	1.01239
115	3GOjBs	ukb-b-4711	Usual walking pace || id:ukb-b-4711	meta_filt_IL_8_noBMI.txt	Weighted mode	7	0.00255434	0.00486527	0.618399	-0.00698159	0.0120903	1.00256	0.993043	1.01216
116	XfCy6k	ukb-b-4711	Usual walking pace || id:ukb-b-4711	meta_filt_IL_9_noBMI.txt	MR Egger	5	0.00508725	0.0162251	0.774405	-0.026714	0.0368885	1.0051	0.97364	1.03758
117	XfCy6k	ukb-b-4711	Usual walking pace || id:ukb-b-4711	meta_filt_IL_9_noBMI.txt	Weighted median	5	0.00413905	0.00600528	0.490675	-0.00763129	0.0159094	1.00415	0.992398	1.01604
118	XfCy6k	ukb-b-4711	Usual walking pace || id:ukb-b-4711	meta_filt_IL_9_noBMI.txt	Inverse variance weighted	5	0.00484424	0.0058185	0.405093	-0.00656001	0.0162485	1.00486	0.993461	1.01638
119	XfCy6k	ukb-b-4711	Usual walking pace || id:ukb-b-4711	meta_filt_IL_9_noBMI.txt	Simple mode	5	0.0115256	0.0101257	0.318561	-0.00832068	0.0313719	1.01159	0.991714	1.03187
120	XfCy6k	ukb-b-4711	Usual walking pace || id:ukb-b-4711	meta_filt_IL_9_noBMI.txt	Weighted mode	5	0.00508854	0.00762549	0.541101	-0.00985743	0.0200345	1.0051	0.990191	1.02024
121	5P94rj	ukb-b-4711	Usual walking pace || id:ukb-b-4711	meta_filt_IP_10_noBMI.txt	MR Egger	11	-0.0157184	0.00962174	0.136768	-0.034577	0.00314019	0.984404	0.966014	1.00315
122	5P94rj	ukb-b-4711	Usual walking pace || id:ukb-b-4711	meta_filt_IP_10_noBMI.txt	Weighted median	11	-0.00830581	0.00499968	0.0966593	-0.0181052	0.00149355	0.991729	0.982058	1.00149
123	5P94rj	ukb-b-4711	Usual walking pace || id:ukb-b-4711	meta_filt_IP_10_noBMI.txt	Inverse variance weighted	11	-0.00466227	0.00484649	0.336055	-0.0141614	0.00483685	0.995349	0.985938	1.00485
124	5P94rj	ukb-b-4711	Usual walking pace || id:ukb-b-4711	meta_filt_IP_10_noBMI.txt	Simple mode	11	-0.00652722	0.00988258	0.523869	-0.0258971	0.0128426	0.993494	0.974435	1.01293
125	5P94rj	ukb-b-4711	Usual walking pace || id:ukb-b-4711	meta_filt_IP_10_noBMI.txt	Weighted mode	11	-0.00828142	0.00728903	0.282389	-0.0225679	0.00600507	0.991753	0.977685	1.00602
126	u8XBo1	ukb-b-4711	Usual walking pace || id:ukb-b-4711	meta_filt_M_CSF_noBMI.txt	MR Egger	11	-0.0034386	0.00471293	0.484184	-0.0126759	0.00579874	0.996567	0.987404	1.00582
127	u8XBo1	ukb-b-4711	Usual walking pace || id:ukb-b-4711	meta_filt_M_CSF_noBMI.txt	Weighted median	11	-0.00274256	0.00289455	0.343388	-0.00841587	0.00293075	0.997261	0.991619	1.00294
128	u8XBo1	ukb-b-4711	Usual walking pace || id:ukb-b-4711	meta_filt_M_CSF_noBMI.txt	Inverse variance weighted	11	-0.00209807	0.00222814	0.346385	-0.00646524	0.00226909	0.997904	0.993556	1.00227
129	u8XBo1	ukb-b-4711	Usual walking pace || id:ukb-b-4711	meta_filt_M_CSF_noBMI.txt	Simple mode	11	-0.00246699	0.00417017	0.567264	-0.0106405	0.00570655	0.997536	0.989416	1.00572
130	u8XBo1	ukb-b-4711	Usual walking pace || id:ukb-b-4711	meta_filt_M_CSF_noBMI.txt	Weighted mode	11	-0.00268266	0.00368693	0.483538	-0.00990905	0.00454373	0.997321	0.99014	1.00455
131	inL27f	ukb-b-4711	Usual walking pace || id:ukb-b-4711	meta_filt_MCP_1_MCAF_noBMI.txt	MR Egger	13	0.00593168	0.00739114	0.439237	-0.00855496	0.0204183	1.00595	0.991482	1.02063
132	inL27f	ukb-b-4711	Usual walking pace || id:ukb-b-4711	meta_filt_MCP_1_MCAF_noBMI.txt	Weighted median	13	0.00279377	0.0043826	0.52382	-0.00579614	0.0113837	1.0028	0.994221	1.01145
133	inL27f	ukb-b-4711	Usual walking pace || id:ukb-b-4711	meta_filt_MCP_1_MCAF_noBMI.txt	Inverse variance weighted	13	0.00272359	0.00338009	0.420373	-0.00390138	0.00934855	1.00273	0.996106	1.00939
134	inL27f	ukb-b-4711	Usual walking pace || id:ukb-b-4711	meta_filt_MCP_1_MCAF_noBMI.txt	Simple mode	13	0.00430739	0.00634786	0.510293	-0.00813443	0.0167492	1.00432	0.991899	1.01689
135	inL27f	ukb-b-4711	Usual walking pace || id:ukb-b-4711	meta_filt_MCP_1_MCAF_noBMI.txt	Weighted mode	13	0.00580964	0.00455369	0.226166	-0.00311559	0.0147349	1.00583	0.996889	1.01484
136	WL2zcz	ukb-b-4711	Usual walking pace || id:ukb-b-4711	meta_filt_MCP_3_noBMI.txt	MR Egger	6	-0.0029141	0.0119203	0.818899	-0.0262779	0.0204497	0.99709	0.974064	1.02066
137	WL2zcz	ukb-b-4711	Usual walking pace || id:ukb-b-4711	meta_filt_MCP_3_noBMI.txt	Weighted median	6	-0.00396546	0.00392068	0.311814	-0.01165	0.00371906	0.996042	0.988418	1.00373
138	WL2zcz	ukb-b-4711	Usual walking pace || id:ukb-b-4711	meta_filt_MCP_3_noBMI.txt	Inverse variance weighted	6	-0.000584898	0.00422804	0.889973	-0.00887186	0.00770206	0.999415	0.991167	1.00773
139	WL2zcz	ukb-b-4711	Usual walking pace || id:ukb-b-4711	meta_filt_MCP_3_noBMI.txt	Simple mode	6	-0.0070941	0.00598331	0.289032	-0.0188214	0.0046332	0.992931	0.981355	1.00464
140	WL2zcz	ukb-b-4711	Usual walking pace || id:ukb-b-4711	meta_filt_MCP_3_noBMI.txt	Weighted mode	6	-0.0056904	0.00505306	0.311239	-0.0155944	0.0042136	0.994326	0.984527	1.00422
141	687Oz0	ukb-b-4711	Usual walking pace || id:ukb-b-4711	meta_filt_MIF_noBMI.txt	MR Egger	10	-0.00517735	0.00966982	0.606923	-0.0241302	0.0137755	0.994836	0.976159	1.01387
142	687Oz0	ukb-b-4711	Usual walking pace || id:ukb-b-4711	meta_filt_MIF_noBMI.txt	Weighted median	10	-0.00543447	0.00476259	0.253839	-0.0147691	0.0039002	0.99458	0.985339	1.00391
143	687Oz0	ukb-b-4711	Usual walking pace || id:ukb-b-4711	meta_filt_MIF_noBMI.txt	Inverse variance weighted	10	-0.00435476	0.00432476	0.313965	-0.0128313	0.00412177	0.995655	0.987251	1.00413
144	687Oz0	ukb-b-4711	Usual walking pace || id:ukb-b-4711	meta_filt_MIF_noBMI.txt	Simple mode	10	-0.0078899	0.00778469	0.337285	-0.0231479	0.00736809	0.992141	0.977118	1.0074
145	687Oz0	ukb-b-4711	Usual walking pace || id:ukb-b-4711	meta_filt_MIF_noBMI.txt	Weighted mode	10	-0.00589328	0.00724631	0.437043	-0.0200961	0.00830949	0.994124	0.980105	1.00834
146	UjYb7P	ukb-b-4711	Usual walking pace || id:ukb-b-4711	meta_filt_MIG_noBMI.txt	MR Egger	10	-0.00532393	0.00564108	0.372908	-0.0163804	0.00573258	0.99469	0.983753	1.00575
147	UjYb7P	ukb-b-4711	Usual walking pace || id:ukb-b-4711	meta_filt_MIG_noBMI.txt	Weighted median	10	-0.00441046	0.00384024	0.250767	-0.0119373	0.0031164	0.995599	0.988134	1.00312
148	UjYb7P	ukb-b-4711	Usual walking pace || id:ukb-b-4711	meta_filt_MIG_noBMI.txt	Inverse variance weighted	10	-0.00470422	0.00291275	0.106301	-0.0104132	0.00100477	0.995307	0.989641	1.00101
149	UjYb7P	ukb-b-4711	Usual walking pace || id:ukb-b-4711	meta_filt_MIG_noBMI.txt	Simple mode	10	-0.00598409	0.00521354	0.280646	-0.0162026	0.00423445	0.994034	0.983928	1.00424
150	UjYb7P	ukb-b-4711	Usual walking pace || id:ukb-b-4711	meta_filt_MIG_noBMI.txt	Weighted mode	10	-0.00540923	0.00474388	0.283615	-0.0147072	0.00388878	0.994605	0.9854	1.0039
151	StjJE1	ukb-b-4711	Usual walking pace || id:ukb-b-4711	meta_filt_MIP_1A_noBMI.txt	MR Egger	4	0.0191985	0.0209543	0.456277	-0.0218719	0.060269	1.01938	0.978366	1.06212
152	StjJE1	ukb-b-4711	Usual walking pace || id:ukb-b-4711	meta_filt_MIP_1A_noBMI.txt	Weighted median	4	0.00076877	0.00708822	0.913633	-0.0131241	0.0146617	1.00077	0.986962	1.01477
153	StjJE1	ukb-b-4711	Usual walking pace || id:ukb-b-4711	meta_filt_MIP_1A_noBMI.txt	Inverse variance weighted	4	0.00526567	0.00574343	0.359239	-0.00599146	0.0165228	1.00528	0.994026	1.01666
154	StjJE1	ukb-b-4711	Usual walking pace || id:ukb-b-4711	meta_filt_MIP_1A_noBMI.txt	Simple mode	4	-0.000551901	0.00935181	0.956651	-0.0188814	0.0177776	0.999448	0.981296	1.01794
155	StjJE1	ukb-b-4711	Usual walking pace || id:ukb-b-4711	meta_filt_MIP_1A_noBMI.txt	Weighted mode	4	-0.000631577	0.00929342	0.950094	-0.0188467	0.0175835	0.999369	0.98133	1.01774
156	PfDNNF	ukb-b-4711	Usual walking pace || id:ukb-b-4711	meta_filt_MIP_1B_noBMI.txt	MR Egger	19	-0.00213944	0.00315597	0.506956	-0.00832513	0.00404626	0.997863	0.991709	1.00405
157	PfDNNF	ukb-b-4711	Usual walking pace || id:ukb-b-4711	meta_filt_MIP_1B_noBMI.txt	Weighted median	19	-0.000355165	0.00259378	0.891086	-0.00543898	0.00472864	0.999645	0.994576	1.00474
158	PfDNNF	ukb-b-4711	Usual walking pace || id:ukb-b-4711	meta_filt_MIP_1B_noBMI.txt	Inverse variance weighted	19	0.000148668	0.00192361	0.938396	-0.0036216	0.00391893	1.00015	0.996385	1.00393
159	PfDNNF	ukb-b-4711	Usual walking pace || id:ukb-b-4711	meta_filt_MIP_1B_noBMI.txt	Simple mode	19	-0.00140377	0.00457464	0.762472	-0.0103701	0.00756253	0.998597	0.989684	1.00759
160	PfDNNF	ukb-b-4711	Usual walking pace || id:ukb-b-4711	meta_filt_MIP_1B_noBMI.txt	Weighted mode	19	-0.00114309	0.00276935	0.684654	-0.00657103	0.00428484	0.998858	0.993451	1.00429
161	Da7QiS	ukb-b-4711	Usual walking pace || id:ukb-b-4711	meta_filt_PDGF_BB_noBMI.txt	MR Egger	13	-0.00297985	0.00572007	0.612731	-0.0141912	0.0082315	0.997025	0.985909	1.00827
162	Da7QiS	ukb-b-4711	Usual walking pace || id:ukb-b-4711	meta_filt_PDGF_BB_noBMI.txt	Weighted median	13	-0.00385356	0.00375374	0.304613	-0.0112109	0.00350377	0.996154	0.988852	1.00351
163	Da7QiS	ukb-b-4711	Usual walking pace || id:ukb-b-4711	meta_filt_PDGF_BB_noBMI.txt	Inverse variance weighted	13	-0.00109037	0.00301441	0.717563	-0.00699861	0.00481788	0.99891	0.993026	1.00483
164	Da7QiS	ukb-b-4711	Usual walking pace || id:ukb-b-4711	meta_filt_PDGF_BB_noBMI.txt	Simple mode	13	0.00518606	0.00665324	0.450798	-0.0078543	0.0182264	1.0052	0.992176	1.01839
165	Da7QiS	ukb-b-4711	Usual walking pace || id:ukb-b-4711	meta_filt_PDGF_BB_noBMI.txt	Weighted mode	13	-0.00241424	0.00426881	0.582118	-0.0107811	0.00595263	0.997589	0.989277	1.00597
166	mq6RFa	ukb-b-4711	Usual walking pace || id:ukb-b-4711	meta_filt_RANTES_noBMI.txt	MR Egger	10	0.001031	0.00954297	0.916626	-0.0176732	0.0197352	1.00103	0.982482	1.01993
167	mq6RFa	ukb-b-4711	Usual walking pace || id:ukb-b-4711	meta_filt_RANTES_noBMI.txt	Weighted median	10	-0.00544443	0.00472266	0.24898	-0.0147008	0.00381198	0.99457	0.985407	1.00382
168	mq6RFa	ukb-b-4711	Usual walking pace || id:ukb-b-4711	meta_filt_RANTES_noBMI.txt	Inverse variance weighted	10	-0.00163222	0.00360447	0.650669	-0.00869698	0.00543254	0.998369	0.991341	1.00545
169	mq6RFa	ukb-b-4711	Usual walking pace || id:ukb-b-4711	meta_filt_RANTES_noBMI.txt	Simple mode	10	-0.00787553	0.00902238	0.40541	-0.0255594	0.00980833	0.992155	0.974764	1.00986
170	mq6RFa	ukb-b-4711	Usual walking pace || id:ukb-b-4711	meta_filt_RANTES_noBMI.txt	Weighted mode	10	-0.00830399	0.00832835	0.344779	-0.0246276	0.00801958	0.99173	0.975673	1.00805
171	A3ELnK	ukb-b-4711	Usual walking pace || id:ukb-b-4711	meta_filt_SCF_noBMI.txt	MR Egger	11	0.000547954	0.00910603	0.953331	-0.0172999	0.0183958	1.00055	0.982849	1.01857
172	A3ELnK	ukb-b-4711	Usual walking pace || id:ukb-b-4711	meta_filt_SCF_noBMI.txt	Weighted median	11	-0.00155388	0.00556153	0.779939	-0.0124545	0.00934672	0.998447	0.987623	1.00939
173	A3ELnK	ukb-b-4711	Usual walking pace || id:ukb-b-4711	meta_filt_SCF_noBMI.txt	Inverse variance weighted	11	0.00128411	0.00408053	0.752995	-0.00671373	0.00928195	1.00128	0.993309	1.00933
174	A3ELnK	ukb-b-4711	Usual walking pace || id:ukb-b-4711	meta_filt_SCF_noBMI.txt	Simple mode	11	-0.00557958	0.00941735	0.566685	-0.0240376	0.0128784	0.994436	0.976249	1.01296
175	A3ELnK	ukb-b-4711	Usual walking pace || id:ukb-b-4711	meta_filt_SCF_noBMI.txt	Weighted mode	11	-0.00542115	0.00855802	0.540651	-0.0221949	0.0113526	0.994594	0.97805	1.01142
176	DDYQWJ	ukb-b-4711	Usual walking pace || id:ukb-b-4711	meta_filt_SCGF_B_noBMI.txt	MR Egger	18	-0.000810059	0.00649613	0.902315	-0.0135425	0.0119224	0.99919	0.986549	1.01199
177	DDYQWJ	ukb-b-4711	Usual walking pace || id:ukb-b-4711	meta_filt_SCGF_B_noBMI.txt	Weighted median	18	-0.000140805	0.00347284	0.967659	-0.00694757	0.00666596	0.999859	0.993077	1.00669
178	DDYQWJ	ukb-b-4711	Usual walking pace || id:ukb-b-4711	meta_filt_SCGF_B_noBMI.txt	Inverse variance weighted	18	-0.00228405	0.00339616	0.501242	-0.00894053	0.00437243	0.997719	0.991099	1.00438
179	DDYQWJ	ukb-b-4711	Usual walking pace || id:ukb-b-4711	meta_filt_SCGF_B_noBMI.txt	Simple mode	18	0.00159151	0.00564333	0.781336	-0.00946942	0.0126524	1.00159	0.990575	1.01273
180	DDYQWJ	ukb-b-4711	Usual walking pace || id:ukb-b-4711	meta_filt_SCGF_B_noBMI.txt	Weighted mode	18	0.00106737	0.00431536	0.807607	-0.00739075	0.00952548	1.00107	0.992636	1.00957
181	eF1evs	ukb-b-4711	Usual walking pace || id:ukb-b-4711	meta_filt_SDF_1A_noBMI.txt	MR Egger	7	0.00447808	0.0112525	0.707081	-0.0175769	0.026533	1.00449	0.982577	1.02689
182	eF1evs	ukb-b-4711	Usual walking pace || id:ukb-b-4711	meta_filt_SDF_1A_noBMI.txt	Weighted median	7	0.00548745	0.00640922	0.391897	-0.00707462	0.0180495	1.0055	0.99295	1.01821
183	eF1evs	ukb-b-4711	Usual walking pace || id:ukb-b-4711	meta_filt_SDF_1A_noBMI.txt	Inverse variance weighted	7	0.0023238	0.00673521	0.730077	-0.0108772	0.0155248	1.00233	0.989182	1.01565
184	eF1evs	ukb-b-4711	Usual walking pace || id:ukb-b-4711	meta_filt_SDF_1A_noBMI.txt	Simple mode	7	0.0117238	0.00977292	0.275504	-0.00743113	0.0308787	1.01179	0.992596	1.03136
185	eF1evs	ukb-b-4711	Usual walking pace || id:ukb-b-4711	meta_filt_SDF_1A_noBMI.txt	Weighted mode	7	0.00726043	0.0079262	0.394989	-0.00827493	0.0227958	1.00729	0.991759	1.02306
186	NgvnIm	ukb-b-4711	Usual walking pace || id:ukb-b-4711	meta_filt_TNF_A_noBMI.txt	MR Egger	5	-0.000341157	0.00620355	0.959601	-0.0125001	0.0118178	0.999659	0.987578	1.01189
187	NgvnIm	ukb-b-4711	Usual walking pace || id:ukb-b-4711	meta_filt_TNF_A_noBMI.txt	Weighted median	5	0.000791543	0.00469702	0.866174	-0.00841461	0.0099977	1.00079	0.991621	1.01005
188	NgvnIm	ukb-b-4711	Usual walking pace || id:ukb-b-4711	meta_filt_TNF_A_noBMI.txt	Inverse variance weighted	5	0.00140722	0.00376468	0.708557	-0.00597156	0.008786	1.00141	0.994046	1.00882
189	NgvnIm	ukb-b-4711	Usual walking pace || id:ukb-b-4711	meta_filt_TNF_A_noBMI.txt	Simple mode	5	0.00137493	0.00625672	0.836823	-0.0108882	0.0136381	1.00138	0.989171	1.01373
190	NgvnIm	ukb-b-4711	Usual walking pace || id:ukb-b-4711	meta_filt_TNF_A_noBMI.txt	Weighted mode	5	-0.000181508	0.00566456	0.975973	-0.011284	0.010921	0.999819	0.988779	1.01098
191	LO65To	ukb-b-4711	Usual walking pace || id:ukb-b-4711	meta_filt_TNF_B_noBMI.txt	MR Egger	5	-0.0018316	0.00322865	0.610189	-0.00815975	0.00449655	0.99817	0.991873	1.00451
192	LO65To	ukb-b-4711	Usual walking pace || id:ukb-b-4711	meta_filt_TNF_B_noBMI.txt	Weighted median	5	-0.0012522	0.00241984	0.604825	-0.00599508	0.00349068	0.998749	0.994023	1.0035
193	LO65To	ukb-b-4711	Usual walking pace || id:ukb-b-4711	meta_filt_TNF_B_noBMI.txt	Inverse variance weighted	5	-0.00226538	0.00216902	0.296288	-0.00651666	0.0019859	0.997737	0.993505	1.00199
194	LO65To	ukb-b-4711	Usual walking pace || id:ukb-b-4711	meta_filt_TNF_B_noBMI.txt	Simple mode	5	-0.00112826	0.00362281	0.771029	-0.00822896	0.00597245	0.998872	0.991805	1.00599
195	LO65To	ukb-b-4711	Usual walking pace || id:ukb-b-4711	meta_filt_TNF_B_noBMI.txt	Weighted mode	5	-0.00112826	0.00271703	0.699264	-0.00645364	0.00419713	0.998872	0.993567	1.00421
196	hay1gm	ukb-b-4711	Usual walking pace || id:ukb-b-4711	meta_filt_TRAIL_noBMI.txt	MR Egger	16	-0.00135093	0.00255245	0.604911	-0.00635373	0.00365187	0.99865	0.993666	1.00366
197	hay1gm	ukb-b-4711	Usual walking pace || id:ukb-b-4711	meta_filt_TRAIL_noBMI.txt	Weighted median	16	0.00158	0.00271674	0.560852	-0.00374482	0.00690481	1.00158	0.996262	1.00693
198	hay1gm	ukb-b-4711	Usual walking pace || id:ukb-b-4711	meta_filt_TRAIL_noBMI.txt	Inverse variance weighted	16	0.00186995	0.00201509	0.353422	-0.00207963	0.00581952	1.00187	0.997923	1.00584
199	hay1gm	ukb-b-4711	Usual walking pace || id:ukb-b-4711	meta_filt_TRAIL_noBMI.txt	Simple mode	16	0.00542201	0.0036083	0.153688	-0.00165025	0.0124943	1.00544	0.998351	1.01257
200	hay1gm	ukb-b-4711	Usual walking pace || id:ukb-b-4711	meta_filt_TRAIL_noBMI.txt	Weighted mode	16	0.00139928	0.00258404	0.596111	-0.00366545	0.006464	1.0014	0.996341	1.00648
201	Bp2XZi	ukb-b-4711	Usual walking pace || id:ukb-b-4711	meta_filt_VEGF_noBMI.txt	MR Egger	15	0.000499991	0.00740441	0.94719	-0.0140127	0.0150126	1.0005	0.986085	1.01513
202	Bp2XZi	ukb-b-4711	Usual walking pace || id:ukb-b-4711	meta_filt_VEGF_noBMI.txt	Weighted median	15	0.00189546	0.00242934	0.435253	-0.00286605	0.00665696	1.0019	0.997138	1.00668
203	Bp2XZi	ukb-b-4711	Usual walking pace || id:ukb-b-4711	meta_filt_VEGF_noBMI.txt	Inverse variance weighted	15	0.00194841	0.0045055	0.665413	-0.00688237	0.0107792	1.00195	0.993141	1.01084
204	Bp2XZi	ukb-b-4711	Usual walking pace || id:ukb-b-4711	meta_filt_VEGF_noBMI.txt	Simple mode	15	0.00202036	0.00625291	0.75139	-0.0102354	0.0142761	1.00202	0.989817	1.01438
205	Bp2XZi	ukb-b-4711	Usual walking pace || id:ukb-b-4711	meta_filt_VEGF_noBMI.txt	Weighted mode	15	0.00231124	0.0024623	0.363823	-0.00251487	0.00713735	1.00231	0.997488	1.00716
