# Supplementary material for: The causal association between circulating cytokines with the risk of frailty and sarcopenia under the perspective of geroscience
Source: Front Endocrinol (Lausanne). 2024 Mar 5;15:1293146. doi: 10.3389/fendo.2024.1293146 (PMC10948489; doi:10.3389/fendo.2024.1293146)
Supplement: Supplementary file 1 [file DataSheet_1.zip › Table S5.XLS]

## Sheet: Table S5
	id.exposure	id.outcome	outcome	exposure	method	nsnp	b	se	pval	lo_ci	up_ci	or	or_lci95	or_uci95
1	fdrZiy	ebi-a-GCST90020053	Frailty index || id:ebi-a-GCST90020053	meta_filt_B_NGF_noBMI.txt	MR Egger	4	0.0784786	0.0793717	0.427005	-0.07709	0.234047	1.08164	0.925807	1.2637
2	fdrZiy	ebi-a-GCST90020053	Frailty index || id:ebi-a-GCST90020053	meta_filt_B_NGF_noBMI.txt	Weighted median	4	0.0121242	0.0169587	0.474655	-0.0211149	0.0453633	1.0122	0.979106	1.04641
3	fdrZiy	ebi-a-GCST90020053	Frailty index || id:ebi-a-GCST90020053	meta_filt_B_NGF_noBMI.txt	Inverse variance weighted	4	0.00850284	0.0135902	0.531537	-0.0181339	0.0351396	1.00854	0.98203	1.03576
4	fdrZiy	ebi-a-GCST90020053	Frailty index || id:ebi-a-GCST90020053	meta_filt_B_NGF_noBMI.txt	Simple mode	4	0.0164983	0.0240384	0.541793	-0.030617	0.0636135	1.01664	0.969847	1.06568
5	fdrZiy	ebi-a-GCST90020053	Frailty index || id:ebi-a-GCST90020053	meta_filt_B_NGF_noBMI.txt	Weighted mode	4	0.0140147	0.0202385	0.538423	-0.0256526	0.0536821	1.01411	0.974674	1.05515
6	pSaMjI	ebi-a-GCST90020053	Frailty index || id:ebi-a-GCST90020053	meta_filt_CTACK_noBMI.txt	MR Egger	12	0.0118898	0.0158292	0.469881	-0.0191355	0.0429151	1.01196	0.981046	1.04385
7	pSaMjI	ebi-a-GCST90020053	Frailty index || id:ebi-a-GCST90020053	meta_filt_CTACK_noBMI.txt	Weighted median	12	0.0210972	0.00879474	0.0164467	0.00385955	0.0383349	1.02132	1.00387	1.03908
8	pSaMjI	ebi-a-GCST90020053	Frailty index || id:ebi-a-GCST90020053	meta_filt_CTACK_noBMI.txt	Inverse variance weighted	12	0.0116016	0.00861545	0.178107	-0.00528465	0.0284879	1.01167	0.994729	1.0289
9	pSaMjI	ebi-a-GCST90020053	Frailty index || id:ebi-a-GCST90020053	meta_filt_CTACK_noBMI.txt	Simple mode	12	0.0256616	0.0134617	0.083065	-0.000723406	0.0520466	1.02599	0.999277	1.05342
10	pSaMjI	ebi-a-GCST90020053	Frailty index || id:ebi-a-GCST90020053	meta_filt_CTACK_noBMI.txt	Weighted mode	12	0.0219183	0.00956004	0.0425749	0.00318064	0.040656	1.02216	1.00319	1.04149
11	TzC7lM	ebi-a-GCST90020053	Frailty index || id:ebi-a-GCST90020053	meta_filt_EOTAXIN_noBMI.txt	MR Egger	15	-0.0280376	0.02064	0.19744	-0.0684919	0.0124168	0.972352	0.933801	1.01249
12	TzC7lM	ebi-a-GCST90020053	Frailty index || id:ebi-a-GCST90020053	meta_filt_EOTAXIN_noBMI.txt	Weighted median	15	-0.0263845	0.011505	0.0218303	-0.0489343	-0.00383471	0.973961	0.952244	0.996173
13	TzC7lM	ebi-a-GCST90020053	Frailty index || id:ebi-a-GCST90020053	meta_filt_EOTAXIN_noBMI.txt	Inverse variance weighted	15	-0.0110485	0.00874387	0.206385	-0.0281865	0.0060895	0.989012	0.972207	1.00611
14	TzC7lM	ebi-a-GCST90020053	Frailty index || id:ebi-a-GCST90020053	meta_filt_EOTAXIN_noBMI.txt	Simple mode	15	-0.0234321	0.0183655	0.222762	-0.0594285	0.0125643	0.97684	0.942303	1.01264
15	TzC7lM	ebi-a-GCST90020053	Frailty index || id:ebi-a-GCST90020053	meta_filt_EOTAXIN_noBMI.txt	Weighted mode	15	-0.0266552	0.013321	0.0651705	-0.0527644	-0.000545993	0.973697	0.948603	0.999454
16	QnwTuy	ebi-a-GCST90020053	Frailty index || id:ebi-a-GCST90020053	meta_filt_FGF_BASIC_noBMI.txt	MR Egger	7	0.0260117	0.0368798	0.51211	-0.0462728	0.0982961	1.02635	0.954781	1.10329
17	QnwTuy	ebi-a-GCST90020053	Frailty index || id:ebi-a-GCST90020053	meta_filt_FGF_BASIC_noBMI.txt	Weighted median	7	0.005596	0.0194404	0.773459	-0.0325072	0.0436992	1.00561	0.968015	1.04467
18	QnwTuy	ebi-a-GCST90020053	Frailty index || id:ebi-a-GCST90020053	meta_filt_FGF_BASIC_noBMI.txt	Inverse variance weighted	7	0.00361817	0.0189347	0.848458	-0.0334939	0.0407303	1.00362	0.967061	1.04157
19	QnwTuy	ebi-a-GCST90020053	Frailty index || id:ebi-a-GCST90020053	meta_filt_FGF_BASIC_noBMI.txt	Simple mode	7	-0.0241324	0.0275206	0.414276	-0.0780727	0.029808	0.976156	0.924897	1.03026
20	QnwTuy	ebi-a-GCST90020053	Frailty index || id:ebi-a-GCST90020053	meta_filt_FGF_BASIC_noBMI.txt	Weighted mode	7	-0.000272891	0.021094	0.990098	-0.0416172	0.0410714	0.999727	0.959237	1.04193
21	LKIqZM	ebi-a-GCST90020053	Frailty index || id:ebi-a-GCST90020053	meta_filt_G_CSF_noBMI.txt	MR Egger	9	-0.0108699	0.0151297	0.495756	-0.0405242	0.0187843	0.989189	0.960286	1.01896
22	LKIqZM	ebi-a-GCST90020053	Frailty index || id:ebi-a-GCST90020053	meta_filt_G_CSF_noBMI.txt	Weighted median	9	-0.00385491	0.0134623	0.774611	-0.030241	0.0225311	0.996153	0.970212	1.02279
23	LKIqZM	ebi-a-GCST90020053	Frailty index || id:ebi-a-GCST90020053	meta_filt_G_CSF_noBMI.txt	Inverse variance weighted	9	-0.00326165	0.0104014	0.753841	-0.0236483	0.017125	0.996744	0.976629	1.01727
24	LKIqZM	ebi-a-GCST90020053	Frailty index || id:ebi-a-GCST90020053	meta_filt_G_CSF_noBMI.txt	Simple mode	9	-0.0106974	0.0205051	0.616013	-0.0508874	0.0294925	0.98936	0.950386	1.02993
25	LKIqZM	ebi-a-GCST90020053	Frailty index || id:ebi-a-GCST90020053	meta_filt_G_CSF_noBMI.txt	Weighted mode	9	-0.00680141	0.0162344	0.686274	-0.0386208	0.025018	0.993222	0.962115	1.02533
26	yCT8as	ebi-a-GCST90020053	Frailty index || id:ebi-a-GCST90020053	meta_filt_GROA_noBMI.txt	MR Egger	9	-0.00648579	0.0117499	0.59813	-0.0295156	0.016544	0.993535	0.970916	1.01668
27	yCT8as	ebi-a-GCST90020053	Frailty index || id:ebi-a-GCST90020053	meta_filt_GROA_noBMI.txt	Weighted median	9	-0.0105383	0.00660076	0.110371	-0.0234758	0.0023992	0.989517	0.976798	1.0024
28	yCT8as	ebi-a-GCST90020053	Frailty index || id:ebi-a-GCST90020053	meta_filt_GROA_noBMI.txt	Inverse variance weighted	9	-0.00907844	0.00515721	0.0783501	-0.0191866	0.00102969	0.990963	0.980996	1.00103
29	yCT8as	ebi-a-GCST90020053	Frailty index || id:ebi-a-GCST90020053	meta_filt_GROA_noBMI.txt	Simple mode	9	-0.0129474	0.0107483	0.262783	-0.0340141	0.00811929	0.987136	0.966558	1.00815
30	yCT8as	ebi-a-GCST90020053	Frailty index || id:ebi-a-GCST90020053	meta_filt_GROA_noBMI.txt	Weighted mode	9	-0.0127133	0.00853334	0.174597	-0.0294386	0.00401206	0.987367	0.97099	1.00402
31	7aUx4T	ebi-a-GCST90020053	Frailty index || id:ebi-a-GCST90020053	meta_filt_HGF_noBMI.txt	MR Egger	8	0.000698102	0.031182	0.982864	-0.0604186	0.0618148	1.0007	0.94137	1.06377
32	7aUx4T	ebi-a-GCST90020053	Frailty index || id:ebi-a-GCST90020053	meta_filt_HGF_noBMI.txt	Weighted median	8	0.00397392	0.0158983	0.80262	-0.0271868	0.0351347	1.00398	0.973179	1.03576
33	7aUx4T	ebi-a-GCST90020053	Frailty index || id:ebi-a-GCST90020053	meta_filt_HGF_noBMI.txt	Inverse variance weighted	8	0.00168111	0.0132559	0.899083	-0.0243005	0.0276628	1.00168	0.975992	1.02805
34	7aUx4T	ebi-a-GCST90020053	Frailty index || id:ebi-a-GCST90020053	meta_filt_HGF_noBMI.txt	Simple mode	8	0.00567822	0.0247533	0.825122	-0.0428381	0.0541946	1.00569	0.958066	1.05569
35	7aUx4T	ebi-a-GCST90020053	Frailty index || id:ebi-a-GCST90020053	meta_filt_HGF_noBMI.txt	Weighted mode	8	0.00626051	0.0195787	0.758482	-0.0321138	0.0446348	1.00628	0.968396	1.04565
36	lRY5x0	ebi-a-GCST90020053	Frailty index || id:ebi-a-GCST90020053	meta_filt_IFN_G_noBMI.txt	MR Egger	11	0.0102634	0.0261955	0.704322	-0.0410798	0.0616065	1.01032	0.959753	1.06354
37	lRY5x0	ebi-a-GCST90020053	Frailty index || id:ebi-a-GCST90020053	meta_filt_IFN_G_noBMI.txt	Weighted median	11	0.00993535	0.0177712	0.576113	-0.0248962	0.0447669	1.00998	0.975411	1.04578
38	lRY5x0	ebi-a-GCST90020053	Frailty index || id:ebi-a-GCST90020053	meta_filt_IFN_G_noBMI.txt	Inverse variance weighted	11	-0.00160845	0.0132309	0.903241	-0.0275409	0.024324	0.998393	0.972835	1.02462
39	lRY5x0	ebi-a-GCST90020053	Frailty index || id:ebi-a-GCST90020053	meta_filt_IFN_G_noBMI.txt	Simple mode	11	-0.0501323	0.0326926	0.156173	-0.11421	0.0139452	0.951104	0.892071	1.01404
40	lRY5x0	ebi-a-GCST90020053	Frailty index || id:ebi-a-GCST90020053	meta_filt_IFN_G_noBMI.txt	Weighted mode	11	0.0164199	0.0278128	0.568043	-0.0380933	0.070933	1.01656	0.962623	1.07351
41	w5pDWS	ebi-a-GCST90020053	Frailty index || id:ebi-a-GCST90020053	meta_filt_IL_10_noBMI.txt	MR Egger	15	0.00710909	0.0194074	0.720027	-0.0309294	0.0451476	1.00713	0.969544	1.04618
42	w5pDWS	ebi-a-GCST90020053	Frailty index || id:ebi-a-GCST90020053	meta_filt_IL_10_noBMI.txt	Weighted median	15	-0.00193703	0.0105429	0.854226	-0.0226011	0.018727	0.998065	0.977652	1.0189
43	w5pDWS	ebi-a-GCST90020053	Frailty index || id:ebi-a-GCST90020053	meta_filt_IL_10_noBMI.txt	Inverse variance weighted	15	-0.00458271	0.00867045	0.597122	-0.0215768	0.0124114	0.995428	0.978654	1.01249
44	w5pDWS	ebi-a-GCST90020053	Frailty index || id:ebi-a-GCST90020053	meta_filt_IL_10_noBMI.txt	Simple mode	15	-0.00845782	0.0223069	0.710259	-0.0521793	0.0352636	0.991578	0.949159	1.03589
45	w5pDWS	ebi-a-GCST90020053	Frailty index || id:ebi-a-GCST90020053	meta_filt_IL_10_noBMI.txt	Weighted mode	15	-0.00114408	0.0116657	0.923265	-0.0240088	0.0217206	0.998857	0.976277	1.02196
46	ox4APB	ebi-a-GCST90020053	Frailty index || id:ebi-a-GCST90020053	meta_filt_IL_12_P70_noBMI.txt	MR Egger	12	-0.0024822	0.014994	0.871813	-0.0318704	0.026906	0.997521	0.968632	1.02727
47	ox4APB	ebi-a-GCST90020053	Frailty index || id:ebi-a-GCST90020053	meta_filt_IL_12_P70_noBMI.txt	Weighted median	12	-2.61e-05	0.00859908	0.997574	-0.0168803	0.0168281	0.999974	0.983261	1.01697
48	ox4APB	ebi-a-GCST90020053	Frailty index || id:ebi-a-GCST90020053	meta_filt_IL_12_P70_noBMI.txt	Inverse variance weighted	12	-0.000243745	0.00839107	0.976826	-0.0166902	0.0162028	0.999756	0.983448	1.01633
49	ox4APB	ebi-a-GCST90020053	Frailty index || id:ebi-a-GCST90020053	meta_filt_IL_12_P70_noBMI.txt	Simple mode	12	-0.000567302	0.0211992	0.97913	-0.0421178	0.0409832	0.999433	0.958757	1.04183
50	ox4APB	ebi-a-GCST90020053	Frailty index || id:ebi-a-GCST90020053	meta_filt_IL_12_P70_noBMI.txt	Weighted mode	12	-0.000567302	0.00887813	0.950197	-0.0179684	0.0168338	0.999433	0.982192	1.01698
51	plpZZN	ebi-a-GCST90020053	Frailty index || id:ebi-a-GCST90020053	meta_filt_IL_13_noBMI.txt	MR Egger	12	0.00296465	0.0118534	0.807566	-0.020268	0.0261973	1.00297	0.979936	1.02654
52	plpZZN	ebi-a-GCST90020053	Frailty index || id:ebi-a-GCST90020053	meta_filt_IL_13_noBMI.txt	Weighted median	12	0.00137534	0.00663044	0.835675	-0.0116203	0.014371	1.00138	0.988447	1.01447
53	plpZZN	ebi-a-GCST90020053	Frailty index || id:ebi-a-GCST90020053	meta_filt_IL_13_noBMI.txt	Inverse variance weighted	12	0.0048089	0.00647669	0.457789	-0.00788541	0.0175032	1.00482	0.992146	1.01766
54	plpZZN	ebi-a-GCST90020053	Frailty index || id:ebi-a-GCST90020053	meta_filt_IL_13_noBMI.txt	Simple mode	12	0.00273884	0.0130745	0.837903	-0.0228872	0.0283649	1.00274	0.977373	1.02877
55	plpZZN	ebi-a-GCST90020053	Frailty index || id:ebi-a-GCST90020053	meta_filt_IL_13_noBMI.txt	Weighted mode	12	0.00120215	0.00719706	0.870375	-0.0129041	0.0153084	1.0012	0.987179	1.01543
56	8ByebO	ebi-a-GCST90020053	Frailty index || id:ebi-a-GCST90020053	meta_filt_IL_16_noBMI.txt	MR Egger	8	5.79e-05	0.00992998	0.995538	-0.0194049	0.0195207	1.00006	0.980782	1.01971
57	8ByebO	ebi-a-GCST90020053	Frailty index || id:ebi-a-GCST90020053	meta_filt_IL_16_noBMI.txt	Weighted median	8	0.00298884	0.00701491	0.670057	-0.0107604	0.0167381	1.00299	0.989297	1.01688
58	8ByebO	ebi-a-GCST90020053	Frailty index || id:ebi-a-GCST90020053	meta_filt_IL_16_noBMI.txt	Inverse variance weighted	8	0.00543003	0.00614637	0.376991	-0.00661685	0.0174769	1.00544	0.993405	1.01763
59	8ByebO	ebi-a-GCST90020053	Frailty index || id:ebi-a-GCST90020053	meta_filt_IL_16_noBMI.txt	Simple mode	8	0.0145698	0.0143721	0.344451	-0.0135995	0.0427391	1.01468	0.986493	1.04367
60	8ByebO	ebi-a-GCST90020053	Frailty index || id:ebi-a-GCST90020053	meta_filt_IL_16_noBMI.txt	Weighted mode	8	0.00248761	0.00722066	0.740579	-0.0116649	0.0166401	1.00249	0.988403	1.01678
61	c6yec7	ebi-a-GCST90020053	Frailty index || id:ebi-a-GCST90020053	meta_filt_IL_17_noBMI.txt	MR Egger	8	0.00711381	0.0254208	0.788996	-0.0427109	0.0569386	1.00714	0.958188	1.05859
62	c6yec7	ebi-a-GCST90020053	Frailty index || id:ebi-a-GCST90020053	meta_filt_IL_17_noBMI.txt	Weighted median	8	-0.0207207	0.0160559	0.196867	-0.0521903	0.010749	0.979493	0.949148	1.01081
63	c6yec7	ebi-a-GCST90020053	Frailty index || id:ebi-a-GCST90020053	meta_filt_IL_17_noBMI.txt	Inverse variance weighted	8	-0.0081129	0.0126418	0.521033	-0.0328908	0.0166649	0.99192	0.967644	1.0168
64	c6yec7	ebi-a-GCST90020053	Frailty index || id:ebi-a-GCST90020053	meta_filt_IL_17_noBMI.txt	Simple mode	8	-0.0234557	0.0223235	0.328302	-0.0672097	0.0202983	0.976817	0.934999	1.02051
65	c6yec7	ebi-a-GCST90020053	Frailty index || id:ebi-a-GCST90020053	meta_filt_IL_17_noBMI.txt	Weighted mode	8	-0.0237687	0.0207054	0.288704	-0.0643514	0.0168139	0.976512	0.937675	1.01696
66	QEfMJq	ebi-a-GCST90020053	Frailty index || id:ebi-a-GCST90020053	meta_filt_IL_18_noBMI.txt	MR Egger	12	-0.0115293	0.0113835	0.335028	-0.0338409	0.0107823	0.988537	0.966725	1.01084
67	QEfMJq	ebi-a-GCST90020053	Frailty index || id:ebi-a-GCST90020053	meta_filt_IL_18_noBMI.txt	Weighted median	12	-0.00294715	0.00803716	0.71385	-0.0187	0.0128057	0.997057	0.981474	1.01289
68	QEfMJq	ebi-a-GCST90020053	Frailty index || id:ebi-a-GCST90020053	meta_filt_IL_18_noBMI.txt	Inverse variance weighted	12	-0.00426885	0.00570446	0.454258	-0.0154496	0.0069119	0.99574	0.984669	1.00694
69	QEfMJq	ebi-a-GCST90020053	Frailty index || id:ebi-a-GCST90020053	meta_filt_IL_18_noBMI.txt	Simple mode	12	-0.010397	0.0130838	0.443625	-0.0360413	0.0152473	0.989657	0.9646	1.01536
70	QEfMJq	ebi-a-GCST90020053	Frailty index || id:ebi-a-GCST90020053	meta_filt_IL_18_noBMI.txt	Weighted mode	12	-0.0034595	0.0119925	0.778349	-0.0269649	0.0200459	0.996546	0.973395	1.02025
71	47pgpb	ebi-a-GCST90020053	Frailty index || id:ebi-a-GCST90020053	meta_filt_IL_1B_noBMI.txt	MR Egger	3	-0.000475724	0.0374435	0.991912	-0.0738649	0.0729135	0.999524	0.928797	1.07564
72	47pgpb	ebi-a-GCST90020053	Frailty index || id:ebi-a-GCST90020053	meta_filt_IL_1B_noBMI.txt	Weighted median	3	0.0173136	0.0187329	0.355364	-0.0194028	0.05403	1.01746	0.980784	1.05552
73	47pgpb	ebi-a-GCST90020053	Frailty index || id:ebi-a-GCST90020053	meta_filt_IL_1B_noBMI.txt	Inverse variance weighted	3	0.0157971	0.0156211	0.311889	-0.0148202	0.0464144	1.01592	0.985289	1.04751
74	47pgpb	ebi-a-GCST90020053	Frailty index || id:ebi-a-GCST90020053	meta_filt_IL_1B_noBMI.txt	Simple mode	3	0.0222759	0.0211532	0.402757	-0.0191844	0.0637361	1.02253	0.980998	1.06581
75	47pgpb	ebi-a-GCST90020053	Frailty index || id:ebi-a-GCST90020053	meta_filt_IL_1B_noBMI.txt	Weighted mode	3	0.0220061	0.0221318	0.424843	-0.0213723	0.0653844	1.02225	0.978854	1.06757
76	kSS4CF	ebi-a-GCST90020053	Frailty index || id:ebi-a-GCST90020053	meta_filt_IL_1RA_noBMI.txt	MR Egger	7	0.0104816	0.0338186	0.76911	-0.0558028	0.0767661	1.01054	0.945726	1.07979
77	kSS4CF	ebi-a-GCST90020053	Frailty index || id:ebi-a-GCST90020053	meta_filt_IL_1RA_noBMI.txt	Weighted median	7	0.00485515	0.015377	0.7522	-0.0252839	0.0349942	1.00487	0.975033	1.03561
78	kSS4CF	ebi-a-GCST90020053	Frailty index || id:ebi-a-GCST90020053	meta_filt_IL_1RA_noBMI.txt	Inverse variance weighted	7	-0.00244426	0.0121523	0.840593	-0.0262628	0.0213742	0.997559	0.974079	1.0216
79	kSS4CF	ebi-a-GCST90020053	Frailty index || id:ebi-a-GCST90020053	meta_filt_IL_1RA_noBMI.txt	Simple mode	7	0.0115161	0.0212889	0.608027	-0.03021	0.0532423	1.01158	0.970242	1.05469
80	kSS4CF	ebi-a-GCST90020053	Frailty index || id:ebi-a-GCST90020053	meta_filt_IL_1RA_noBMI.txt	Weighted mode	7	0.0109256	0.0207378	0.617202	-0.0297205	0.0515717	1.01099	0.970717	1.05292
81	Mnwu3R	ebi-a-GCST90020053	Frailty index || id:ebi-a-GCST90020053	meta_filt_IL_2_noBMI.txt	MR Egger	8	-0.00421417	0.0188608	0.83061	-0.0411813	0.032753	0.995795	0.959655	1.0333
82	Mnwu3R	ebi-a-GCST90020053	Frailty index || id:ebi-a-GCST90020053	meta_filt_IL_2_noBMI.txt	Weighted median	8	-0.00895814	0.011917	0.452223	-0.0323154	0.0143991	0.991082	0.968201	1.0145
83	Mnwu3R	ebi-a-GCST90020053	Frailty index || id:ebi-a-GCST90020053	meta_filt_IL_2_noBMI.txt	Inverse variance weighted	8	-0.000462788	0.0092785	0.96022	-0.0186487	0.0177231	0.999537	0.981524	1.01788
84	Mnwu3R	ebi-a-GCST90020053	Frailty index || id:ebi-a-GCST90020053	meta_filt_IL_2_noBMI.txt	Simple mode	8	-0.0191109	0.0190407	0.348956	-0.0564307	0.0182089	0.981071	0.945132	1.01838
85	Mnwu3R	ebi-a-GCST90020053	Frailty index || id:ebi-a-GCST90020053	meta_filt_IL_2_noBMI.txt	Weighted mode	8	-0.0157267	0.0143704	0.310009	-0.0438926	0.0124393	0.984396	0.957057	1.01252
86	605Tif	ebi-a-GCST90020053	Frailty index || id:ebi-a-GCST90020053	meta_filt_IL_2RA_noBMI.txt	MR Egger	7	-0.000545745	0.0154561	0.973199	-0.0308397	0.0297482	0.999454	0.969631	1.0302
87	605Tif	ebi-a-GCST90020053	Frailty index || id:ebi-a-GCST90020053	meta_filt_IL_2RA_noBMI.txt	Weighted median	7	-0.00586331	0.0082762	0.478663	-0.0220847	0.010358	0.994154	0.978157	1.01041
88	605Tif	ebi-a-GCST90020053	Frailty index || id:ebi-a-GCST90020053	meta_filt_IL_2RA_noBMI.txt	Inverse variance weighted	7	-0.011379	0.0103656	0.272307	-0.0316957	0.00893761	0.988685	0.968801	1.00898
89	605Tif	ebi-a-GCST90020053	Frailty index || id:ebi-a-GCST90020053	meta_filt_IL_2RA_noBMI.txt	Simple mode	7	0.0137017	0.0150105	0.396537	-0.0157188	0.0431222	1.0138	0.984404	1.04407
90	605Tif	ebi-a-GCST90020053	Frailty index || id:ebi-a-GCST90020053	meta_filt_IL_2RA_noBMI.txt	Weighted mode	7	-0.0165075	0.0093749	0.128748	-0.0348823	0.00186725	0.983628	0.965719	1.00187
91	lx62IJ	ebi-a-GCST90020053	Frailty index || id:ebi-a-GCST90020053	meta_filt_IL_4_noBMI.txt	MR Egger	13	-0.0186591	0.015863	0.264317	-0.0497507	0.0124324	0.981514	0.951467	1.01251
92	lx62IJ	ebi-a-GCST90020053	Frailty index || id:ebi-a-GCST90020053	meta_filt_IL_4_noBMI.txt	Weighted median	13	-0.00533084	0.0134192	0.69118	-0.0316325	0.0209708	0.994683	0.968863	1.02119
93	lx62IJ	ebi-a-GCST90020053	Frailty index || id:ebi-a-GCST90020053	meta_filt_IL_4_noBMI.txt	Inverse variance weighted	13	0.000343358	0.00948829	0.971133	-0.0182537	0.0189404	1.00034	0.981912	1.01912
94	lx62IJ	ebi-a-GCST90020053	Frailty index || id:ebi-a-GCST90020053	meta_filt_IL_4_noBMI.txt	Simple mode	13	0.00386994	0.0210813	0.857414	-0.0374494	0.0451892	1.00388	0.963243	1.04623
95	lx62IJ	ebi-a-GCST90020053	Frailty index || id:ebi-a-GCST90020053	meta_filt_IL_4_noBMI.txt	Weighted mode	13	-0.00454665	0.0150759	0.768131	-0.0340954	0.0250021	0.995464	0.966479	1.02532
96	rlgdLN	ebi-a-GCST90020053	Frailty index || id:ebi-a-GCST90020053	meta_filt_IL_5_noBMI.txt	MR Egger	7	-0.0256015	0.0255403	0.362165	-0.0756605	0.0244575	0.974723	0.927131	1.02476
97	rlgdLN	ebi-a-GCST90020053	Frailty index || id:ebi-a-GCST90020053	meta_filt_IL_5_noBMI.txt	Weighted median	7	-0.00255095	0.0124699	0.83791	-0.026992	0.0218901	0.997452	0.973369	1.02213
98	rlgdLN	ebi-a-GCST90020053	Frailty index || id:ebi-a-GCST90020053	meta_filt_IL_5_noBMI.txt	Inverse variance weighted	7	-0.0102486	0.00976757	0.294065	-0.029393	0.00889585	0.989804	0.971035	1.00894
99	rlgdLN	ebi-a-GCST90020053	Frailty index || id:ebi-a-GCST90020053	meta_filt_IL_5_noBMI.txt	Simple mode	7	-0.00388806	0.0168379	0.825056	-0.0368903	0.0291142	0.996119	0.963782	1.02954
100	rlgdLN	ebi-a-GCST90020053	Frailty index || id:ebi-a-GCST90020053	meta_filt_IL_5_noBMI.txt	Weighted mode	7	-0.00364076	0.0156842	0.824152	-0.0343818	0.0271002	0.996366	0.966203	1.02747
101	e6h4Dk	ebi-a-GCST90020053	Frailty index || id:ebi-a-GCST90020053	meta_filt_IL_6_noBMI.txt	MR Egger	11	-0.0194901	0.0287427	0.514768	-0.0758257	0.0368455	0.980699	0.926978	1.03753
102	e6h4Dk	ebi-a-GCST90020053	Frailty index || id:ebi-a-GCST90020053	meta_filt_IL_6_noBMI.txt	Weighted median	11	-0.0178074	0.0163804	0.276984	-0.049913	0.0142981	0.98235	0.951312	1.0144
103	e6h4Dk	ebi-a-GCST90020053	Frailty index || id:ebi-a-GCST90020053	meta_filt_IL_6_noBMI.txt	Inverse variance weighted	11	-0.0127175	0.0141086	0.367372	-0.0403703	0.0149352	0.987363	0.960434	1.01505
104	e6h4Dk	ebi-a-GCST90020053	Frailty index || id:ebi-a-GCST90020053	meta_filt_IL_6_noBMI.txt	Simple mode	11	-0.0434086	0.0263601	0.13063	-0.0950745	0.00825728	0.95752	0.909305	1.00829
105	e6h4Dk	ebi-a-GCST90020053	Frailty index || id:ebi-a-GCST90020053	meta_filt_IL_6_noBMI.txt	Weighted mode	11	-0.045764	0.0241455	0.0872896	-0.0930891	0.00156108	0.955267	0.911112	1.00156
106	dSQKk3	ebi-a-GCST90020053	Frailty index || id:ebi-a-GCST90020053	meta_filt_IL_7_noBMI.txt	MR Egger	10	0.0103226	0.0136371	0.470783	-0.0164061	0.0370514	1.01038	0.983728	1.03775
107	dSQKk3	ebi-a-GCST90020053	Frailty index || id:ebi-a-GCST90020053	meta_filt_IL_7_noBMI.txt	Weighted median	10	-0.00134058	0.00850532	0.874759	-0.018011	0.0153298	0.99866	0.98215	1.01545
108	dSQKk3	ebi-a-GCST90020053	Frailty index || id:ebi-a-GCST90020053	meta_filt_IL_7_noBMI.txt	Inverse variance weighted	10	-0.00220181	0.00640127	0.730873	-0.0147483	0.0103447	0.997801	0.98536	1.0104
109	dSQKk3	ebi-a-GCST90020053	Frailty index || id:ebi-a-GCST90020053	meta_filt_IL_7_noBMI.txt	Simple mode	10	-0.00536257	0.0124103	0.675831	-0.0296867	0.0189615	0.994652	0.97075	1.01914
110	dSQKk3	ebi-a-GCST90020053	Frailty index || id:ebi-a-GCST90020053	meta_filt_IL_7_noBMI.txt	Weighted mode	10	-0.00129196	0.00939723	0.893676	-0.0197105	0.0171266	0.998709	0.980482	1.01727
111	rH2cjT	ebi-a-GCST90020053	Frailty index || id:ebi-a-GCST90020053	meta_filt_IL_8_noBMI.txt	MR Egger	7	0.0140291	0.0139016	0.359206	-0.013218	0.0412761	1.01413	0.986869	1.04214
112	rH2cjT	ebi-a-GCST90020053	Frailty index || id:ebi-a-GCST90020053	meta_filt_IL_8_noBMI.txt	Weighted median	7	0.00391932	0.0112951	0.728596	-0.018219	0.0260576	1.00393	0.981946	1.0264
113	rH2cjT	ebi-a-GCST90020053	Frailty index || id:ebi-a-GCST90020053	meta_filt_IL_8_noBMI.txt	Inverse variance weighted	7	-0.00482122	0.0085764	0.574014	-0.021631	0.0119885	0.99519	0.978601	1.01206
114	rH2cjT	ebi-a-GCST90020053	Frailty index || id:ebi-a-GCST90020053	meta_filt_IL_8_noBMI.txt	Simple mode	7	-0.00248559	0.0167591	0.886955	-0.0353334	0.0303622	0.997517	0.965284	1.03083
115	rH2cjT	ebi-a-GCST90020053	Frailty index || id:ebi-a-GCST90020053	meta_filt_IL_8_noBMI.txt	Weighted mode	7	0.00225094	0.0114146	0.850184	-0.0201218	0.0246236	1.00225	0.980079	1.02493
116	ysERuI	ebi-a-GCST90020053	Frailty index || id:ebi-a-GCST90020053	meta_filt_IL_9_noBMI.txt	MR Egger	5	-0.00657765	0.0329266	0.854437	-0.0711137	0.0579584	0.993444	0.931356	1.05967
117	ysERuI	ebi-a-GCST90020053	Frailty index || id:ebi-a-GCST90020053	meta_filt_IL_9_noBMI.txt	Weighted median	5	-0.0241316	0.0135402	0.0747134	-0.0506703	0.00240717	0.976157	0.950592	1.00241
118	ysERuI	ebi-a-GCST90020053	Frailty index || id:ebi-a-GCST90020053	meta_filt_IL_9_noBMI.txt	Inverse variance weighted	5	-0.0141264	0.0119714	0.237994	-0.0375902	0.00933745	0.985973	0.963108	1.00938
119	ysERuI	ebi-a-GCST90020053	Frailty index || id:ebi-a-GCST90020053	meta_filt_IL_9_noBMI.txt	Simple mode	5	-0.026573	0.0173381	0.200136	-0.0605557	0.00740977	0.973777	0.941241	1.00744
120	ysERuI	ebi-a-GCST90020053	Frailty index || id:ebi-a-GCST90020053	meta_filt_IL_9_noBMI.txt	Weighted mode	5	-0.0248606	0.0168221	0.213515	-0.057832	0.00811068	0.975446	0.943809	1.00814
121	Ew4Rk9	ebi-a-GCST90020053	Frailty index || id:ebi-a-GCST90020053	meta_filt_IP_10_noBMI.txt	MR Egger	9	-0.00410648	0.0183481	0.829297	-0.0400687	0.0318557	0.995902	0.960723	1.03237
122	Ew4Rk9	ebi-a-GCST90020053	Frailty index || id:ebi-a-GCST90020053	meta_filt_IP_10_noBMI.txt	Weighted median	9	-0.0116923	0.0118125	0.322259	-0.0348449	0.0114602	0.988376	0.965755	1.01153
123	Ew4Rk9	ebi-a-GCST90020053	Frailty index || id:ebi-a-GCST90020053	meta_filt_IP_10_noBMI.txt	Inverse variance weighted	9	-0.0133009	0.00888583	0.134427	-0.0307171	0.00411529	0.986787	0.96975	1.00412
124	Ew4Rk9	ebi-a-GCST90020053	Frailty index || id:ebi-a-GCST90020053	meta_filt_IP_10_noBMI.txt	Simple mode	9	-0.00964616	0.0180149	0.606896	-0.0449553	0.025663	0.9904	0.95604	1.026
125	Ew4Rk9	ebi-a-GCST90020053	Frailty index || id:ebi-a-GCST90020053	meta_filt_IP_10_noBMI.txt	Weighted mode	9	-0.00771199	0.0165366	0.653395	-0.0401238	0.0246998	0.992318	0.960671	1.02501
126	mY3EiH	ebi-a-GCST90020053	Frailty index || id:ebi-a-GCST90020053	meta_filt_M_CSF_noBMI.txt	MR Egger	11	0.0113921	0.0131561	0.409026	-0.0143939	0.0371781	1.01146	0.985709	1.03788
127	mY3EiH	ebi-a-GCST90020053	Frailty index || id:ebi-a-GCST90020053	meta_filt_M_CSF_noBMI.txt	Weighted median	11	-0.00676858	0.00846609	0.424005	-0.0233621	0.00982496	0.993254	0.976909	1.00987
128	mY3EiH	ebi-a-GCST90020053	Frailty index || id:ebi-a-GCST90020053	meta_filt_M_CSF_noBMI.txt	Inverse variance weighted	11	0.00181337	0.00613197	0.767441	-0.0102053	0.013832	1.00182	0.989847	1.01393
129	mY3EiH	ebi-a-GCST90020053	Frailty index || id:ebi-a-GCST90020053	meta_filt_M_CSF_noBMI.txt	Simple mode	11	-0.00913705	0.013029	0.499119	-0.0346739	0.0163998	0.990905	0.96592	1.01654
130	mY3EiH	ebi-a-GCST90020053	Frailty index || id:ebi-a-GCST90020053	meta_filt_M_CSF_noBMI.txt	Weighted mode	11	-0.00862644	0.0127758	0.514846	-0.033667	0.0164141	0.991411	0.966893	1.01655
131	6pp9oc	ebi-a-GCST90020053	Frailty index || id:ebi-a-GCST90020053	meta_filt_MCP_1_MCAF_noBMI.txt	MR Egger	11	-0.0222264	0.023691	0.372645	-0.0686608	0.024208	0.978019	0.933643	1.0245
132	6pp9oc	ebi-a-GCST90020053	Frailty index || id:ebi-a-GCST90020053	meta_filt_MCP_1_MCAF_noBMI.txt	Weighted median	11	-0.0152043	0.0118748	0.200409	-0.0384789	0.00807027	0.984911	0.962252	1.0081
133	6pp9oc	ebi-a-GCST90020053	Frailty index || id:ebi-a-GCST90020053	meta_filt_MCP_1_MCAF_noBMI.txt	Inverse variance weighted	11	-0.0117154	0.00938794	0.21206	-0.0301158	0.00668495	0.988353	0.970333	1.00671
134	6pp9oc	ebi-a-GCST90020053	Frailty index || id:ebi-a-GCST90020053	meta_filt_MCP_1_MCAF_noBMI.txt	Simple mode	11	0.0112765	0.0184248	0.554178	-0.0248361	0.0473892	1.01134	0.97547	1.04853
135	6pp9oc	ebi-a-GCST90020053	Frailty index || id:ebi-a-GCST90020053	meta_filt_MCP_1_MCAF_noBMI.txt	Weighted mode	11	-0.0177865	0.012415	0.182467	-0.04212	0.006547	0.982371	0.958755	1.00657
136	piYa4Z	ebi-a-GCST90020053	Frailty index || id:ebi-a-GCST90020053	meta_filt_MCP_3_noBMI.txt	MR Egger	6	-0.0053671	0.0196061	0.797834	-0.0437951	0.0330609	0.994647	0.95715	1.03361
137	piYa4Z	ebi-a-GCST90020053	Frailty index || id:ebi-a-GCST90020053	meta_filt_MCP_3_noBMI.txt	Weighted median	6	0.00455841	0.00909676	0.616299	-0.0132712	0.0223881	1.00457	0.986816	1.02264
138	piYa4Z	ebi-a-GCST90020053	Frailty index || id:ebi-a-GCST90020053	meta_filt_MCP_3_noBMI.txt	Inverse variance weighted	6	0.0100364	0.007522	0.182112	-0.00470667	0.0247796	1.01009	0.995304	1.02509
139	piYa4Z	ebi-a-GCST90020053	Frailty index || id:ebi-a-GCST90020053	meta_filt_MCP_3_noBMI.txt	Simple mode	6	0.00410685	0.0139214	0.779849	-0.0231792	0.0313929	1.00412	0.977087	1.03189
140	piYa4Z	ebi-a-GCST90020053	Frailty index || id:ebi-a-GCST90020053	meta_filt_MCP_3_noBMI.txt	Weighted mode	6	0.00279891	0.012031	0.825262	-0.0207818	0.0263796	1.0028	0.979433	1.02673
141	wlFbe3	ebi-a-GCST90020053	Frailty index || id:ebi-a-GCST90020053	meta_filt_MIF_noBMI.txt	MR Egger	9	-0.0142029	0.0356742	0.702398	-0.0841243	0.0557185	0.985897	0.919317	1.0573
142	wlFbe3	ebi-a-GCST90020053	Frailty index || id:ebi-a-GCST90020053	meta_filt_MIF_noBMI.txt	Weighted median	9	0.00927546	0.0151341	0.539951	-0.0203873	0.0389382	1.00932	0.979819	1.03971
143	wlFbe3	ebi-a-GCST90020053	Frailty index || id:ebi-a-GCST90020053	meta_filt_MIF_noBMI.txt	Inverse variance weighted	9	0.000370869	0.0143855	0.979432	-0.0278248	0.0285665	1.00037	0.972559	1.02898
144	wlFbe3	ebi-a-GCST90020053	Frailty index || id:ebi-a-GCST90020053	meta_filt_MIF_noBMI.txt	Simple mode	9	0.0322077	0.0234686	0.20719	-0.0137908	0.0782063	1.03273	0.986304	1.08135
145	wlFbe3	ebi-a-GCST90020053	Frailty index || id:ebi-a-GCST90020053	meta_filt_MIF_noBMI.txt	Weighted mode	9	0.0220147	0.0225421	0.357368	-0.0221677	0.0661971	1.02226	0.978076	1.06844
146	IPtcmR	ebi-a-GCST90020053	Frailty index || id:ebi-a-GCST90020053	meta_filt_MIG_noBMI.txt	MR Egger	9	0.0136816	0.0172057	0.452622	-0.0200415	0.0474047	1.01378	0.980158	1.04855
147	IPtcmR	ebi-a-GCST90020053	Frailty index || id:ebi-a-GCST90020053	meta_filt_MIG_noBMI.txt	Weighted median	9	0.0300492	0.0113863	0.00831348	0.00773205	0.0523663	1.03051	1.00776	1.05376
148	IPtcmR	ebi-a-GCST90020053	Frailty index || id:ebi-a-GCST90020053	meta_filt_MIG_noBMI.txt	Inverse variance weighted	9	0.0306411	0.00844591	0.000285717	0.0140871	0.0471951	1.03112	1.01419	1.04833
149	IPtcmR	ebi-a-GCST90020053	Frailty index || id:ebi-a-GCST90020053	meta_filt_MIG_noBMI.txt	Simple mode	9	0.034387	0.015443	0.0565874	0.00411868	0.0646553	1.03499	1.00413	1.06679
150	IPtcmR	ebi-a-GCST90020053	Frailty index || id:ebi-a-GCST90020053	meta_filt_MIG_noBMI.txt	Weighted mode	9	0.0300547	0.0141649	0.0666412	0.00229148	0.057818	1.03051	1.00229	1.05952
151	egvbFP	ebi-a-GCST90020053	Frailty index || id:ebi-a-GCST90020053	meta_filt_MIP_1A_noBMI.txt	MR Egger	4	-0.0788338	0.0546917	0.286188	-0.18603	0.0283619	0.924193	0.830249	1.02877
152	egvbFP	ebi-a-GCST90020053	Frailty index || id:ebi-a-GCST90020053	meta_filt_MIP_1A_noBMI.txt	Weighted median	4	0.0117882	0.0189314	0.533497	-0.0253175	0.0488938	1.01186	0.975	1.05011
153	egvbFP	ebi-a-GCST90020053	Frailty index || id:ebi-a-GCST90020053	meta_filt_MIP_1A_noBMI.txt	Inverse variance weighted	4	0.00873968	0.017744	0.622335	-0.0260385	0.0435179	1.00878	0.974298	1.04448
154	egvbFP	ebi-a-GCST90020053	Frailty index || id:ebi-a-GCST90020053	meta_filt_MIP_1A_noBMI.txt	Simple mode	4	0.0182394	0.0289658	0.573588	-0.0385335	0.0750124	1.01841	0.962199	1.0779
155	egvbFP	ebi-a-GCST90020053	Frailty index || id:ebi-a-GCST90020053	meta_filt_MIP_1A_noBMI.txt	Weighted mode	4	0.0165234	0.0288757	0.607239	-0.040073	0.0731198	1.01666	0.960719	1.07586
156	kCND5o	ebi-a-GCST90020053	Frailty index || id:ebi-a-GCST90020053	meta_filt_MIP_1B_noBMI.txt	MR Egger	18	0.0132821	0.0100431	0.204591	-0.00640234	0.0329666	1.01337	0.993618	1.03352
157	kCND5o	ebi-a-GCST90020053	Frailty index || id:ebi-a-GCST90020053	meta_filt_MIP_1B_noBMI.txt	Weighted median	18	0.0110876	0.00812794	0.172525	-0.00484315	0.0270184	1.01115	0.995169	1.02739
158	kCND5o	ebi-a-GCST90020053	Frailty index || id:ebi-a-GCST90020053	meta_filt_MIP_1B_noBMI.txt	Inverse variance weighted	18	0.00707635	0.00615884	0.250567	-0.00499498	0.0191477	1.0071	0.995017	1.01933
159	kCND5o	ebi-a-GCST90020053	Frailty index || id:ebi-a-GCST90020053	meta_filt_MIP_1B_noBMI.txt	Simple mode	18	0.00813791	0.0178337	0.653935	-0.0268162	0.043092	1.00817	0.97354	1.04403
160	kCND5o	ebi-a-GCST90020053	Frailty index || id:ebi-a-GCST90020053	meta_filt_MIP_1B_noBMI.txt	Weighted mode	18	0.016934	0.00735984	0.0343279	0.0025087	0.0313593	1.01708	1.00251	1.03186
161	KMR7V2	ebi-a-GCST90020053	Frailty index || id:ebi-a-GCST90020053	meta_filt_PDGF_BB_noBMI.txt	MR Egger	13	0.0206265	0.0165589	0.238775	-0.011829	0.0530819	1.02084	0.988241	1.05452
162	KMR7V2	ebi-a-GCST90020053	Frailty index || id:ebi-a-GCST90020053	meta_filt_PDGF_BB_noBMI.txt	Weighted median	13	0.0140207	0.0111668	0.209275	-0.00786633	0.0359076	1.01412	0.992165	1.03656
163	KMR7V2	ebi-a-GCST90020053	Frailty index || id:ebi-a-GCST90020053	meta_filt_PDGF_BB_noBMI.txt	Inverse variance weighted	13	0.00500937	0.00880685	0.56949	-0.0122521	0.0222708	1.00502	0.987823	1.02252
164	KMR7V2	ebi-a-GCST90020053	Frailty index || id:ebi-a-GCST90020053	meta_filt_PDGF_BB_noBMI.txt	Simple mode	13	-0.00964108	0.0228785	0.68091	-0.0544829	0.0352008	0.990405	0.946975	1.03583
165	KMR7V2	ebi-a-GCST90020053	Frailty index || id:ebi-a-GCST90020053	meta_filt_PDGF_BB_noBMI.txt	Weighted mode	13	0.0166086	0.0120904	0.194654	-0.00708868	0.0403059	1.01675	0.992936	1.04113
166	6B9hRM	ebi-a-GCST90020053	Frailty index || id:ebi-a-GCST90020053	meta_filt_RANTES_noBMI.txt	MR Egger	10	-0.0131986	0.033002	0.69967	-0.0778825	0.0514852	0.986888	0.925073	1.05283
167	6B9hRM	ebi-a-GCST90020053	Frailty index || id:ebi-a-GCST90020053	meta_filt_RANTES_noBMI.txt	Weighted median	10	-0.0086843	0.0132716	0.512884	-0.0346966	0.017328	0.991353	0.965898	1.01748
168	6B9hRM	ebi-a-GCST90020053	Frailty index || id:ebi-a-GCST90020053	meta_filt_RANTES_noBMI.txt	Inverse variance weighted	10	0.00591245	0.0127252	0.6422	-0.0190289	0.0308538	1.00593	0.981151	1.03133
169	6B9hRM	ebi-a-GCST90020053	Frailty index || id:ebi-a-GCST90020053	meta_filt_RANTES_noBMI.txt	Simple mode	10	-0.0155256	0.0196665	0.450149	-0.054072	0.0230208	0.984594	0.947364	1.02329
170	6B9hRM	ebi-a-GCST90020053	Frailty index || id:ebi-a-GCST90020053	meta_filt_RANTES_noBMI.txt	Weighted mode	10	-0.0139547	0.0183619	0.466707	-0.0499441	0.0220347	0.986142	0.951283	1.02228
171	yGLVVA	ebi-a-GCST90020053	Frailty index || id:ebi-a-GCST90020053	meta_filt_SCF_noBMI.txt	MR Egger	9	0.0749897	0.0421766	0.118642	-0.00767634	0.157656	1.07787	0.992353	1.17076
172	yGLVVA	ebi-a-GCST90020053	Frailty index || id:ebi-a-GCST90020053	meta_filt_SCF_noBMI.txt	Weighted median	9	0.00021534	0.017307	0.990073	-0.0337064	0.0341371	1.00022	0.966855	1.03473
173	yGLVVA	ebi-a-GCST90020053	Frailty index || id:ebi-a-GCST90020053	meta_filt_SCF_noBMI.txt	Inverse variance weighted	9	-0.00163724	0.0169233	0.922929	-0.034807	0.0315325	0.998364	0.965792	1.03203
174	yGLVVA	ebi-a-GCST90020053	Frailty index || id:ebi-a-GCST90020053	meta_filt_SCF_noBMI.txt	Simple mode	9	-0.0419641	0.0412331	0.338595	-0.122781	0.0388528	0.958904	0.884457	1.03962
175	yGLVVA	ebi-a-GCST90020053	Frailty index || id:ebi-a-GCST90020053	meta_filt_SCF_noBMI.txt	Weighted mode	9	0.0425623	0.0390998	0.308052	-0.0340733	0.119198	1.04348	0.966501	1.12659
176	m9g0RH	ebi-a-GCST90020053	Frailty index || id:ebi-a-GCST90020053	meta_filt_SCGF_B_noBMI.txt	MR Egger	17	-0.00759758	0.0126373	0.556683	-0.0323668	0.0171716	0.992431	0.968151	1.01732
177	m9g0RH	ebi-a-GCST90020053	Frailty index || id:ebi-a-GCST90020053	meta_filt_SCGF_B_noBMI.txt	Weighted median	17	-0.00184336	0.0092758	0.842475	-0.0200239	0.0163372	0.998158	0.980175	1.01647
178	m9g0RH	ebi-a-GCST90020053	Frailty index || id:ebi-a-GCST90020053	meta_filt_SCGF_B_noBMI.txt	Inverse variance weighted	17	-0.00266573	0.0061767	0.666047	-0.0147721	0.00944059	0.997338	0.985337	1.00949
179	m9g0RH	ebi-a-GCST90020053	Frailty index || id:ebi-a-GCST90020053	meta_filt_SCGF_B_noBMI.txt	Simple mode	17	-0.00347123	0.0176849	0.846861	-0.0381336	0.0311912	0.996535	0.962584	1.03168
180	m9g0RH	ebi-a-GCST90020053	Frailty index || id:ebi-a-GCST90020053	meta_filt_SCGF_B_noBMI.txt	Weighted mode	17	0.0028533	0.0145142	0.846626	-0.0255945	0.0313011	1.00286	0.97473	1.0318
181	Tk1FEP	ebi-a-GCST90020053	Frailty index || id:ebi-a-GCST90020053	meta_filt_SDF_1A_noBMI.txt	MR Egger	6	0.0209956	0.0268929	0.478591	-0.0317144	0.0737057	1.02122	0.968783	1.07649
182	Tk1FEP	ebi-a-GCST90020053	Frailty index || id:ebi-a-GCST90020053	meta_filt_SDF_1A_noBMI.txt	Weighted median	6	0.00884343	0.0167169	0.596797	-0.0239217	0.0416085	1.00888	0.976362	1.04249
183	Tk1FEP	ebi-a-GCST90020053	Frailty index || id:ebi-a-GCST90020053	meta_filt_SDF_1A_noBMI.txt	Inverse variance weighted	6	-0.000584306	0.0166513	0.972007	-0.0332208	0.0320522	0.999416	0.967325	1.03257
184	Tk1FEP	ebi-a-GCST90020053	Frailty index || id:ebi-a-GCST90020053	meta_filt_SDF_1A_noBMI.txt	Simple mode	6	0.0118423	0.0205284	0.589022	-0.0283933	0.0520779	1.01191	0.972006	1.05346
185	Tk1FEP	ebi-a-GCST90020053	Frailty index || id:ebi-a-GCST90020053	meta_filt_SDF_1A_noBMI.txt	Weighted mode	6	0.00988989	0.0186452	0.61852	-0.0266547	0.0464344	1.00994	0.973697	1.04753
186	CjxymK	ebi-a-GCST90020053	Frailty index || id:ebi-a-GCST90020053	meta_filt_TNF_A_noBMI.txt	MR Egger	3	-0.0316828	0.0237212	0.40914	-0.0781764	0.0148109	0.968814	0.924801	1.01492
187	CjxymK	ebi-a-GCST90020053	Frailty index || id:ebi-a-GCST90020053	meta_filt_TNF_A_noBMI.txt	Weighted median	3	-0.0073392	0.0169978	0.665905	-0.0406548	0.0259764	0.992688	0.960161	1.02632
188	CjxymK	ebi-a-GCST90020053	Frailty index || id:ebi-a-GCST90020053	meta_filt_TNF_A_noBMI.txt	Inverse variance weighted	3	-0.00155084	0.0171547	0.927966	-0.035174	0.0320723	0.99845	0.965437	1.03259
189	CjxymK	ebi-a-GCST90020053	Frailty index || id:ebi-a-GCST90020053	meta_filt_TNF_A_noBMI.txt	Simple mode	3	-0.00759734	0.0227778	0.770448	-0.0522418	0.0370471	0.992431	0.949099	1.03774
190	CjxymK	ebi-a-GCST90020053	Frailty index || id:ebi-a-GCST90020053	meta_filt_TNF_A_noBMI.txt	Weighted mode	3	-0.0115803	0.0190313	0.604767	-0.0488817	0.0257211	0.988487	0.952294	1.02605
191	WjwNxV	ebi-a-GCST90020053	Frailty index || id:ebi-a-GCST90020053	meta_filt_TNF_B_noBMI.txt	MR Egger	5	0.0151044	0.00847332	0.172669	-0.00150331	0.0317121	1.01522	0.998498	1.03222
192	WjwNxV	ebi-a-GCST90020053	Frailty index || id:ebi-a-GCST90020053	meta_filt_TNF_B_noBMI.txt	Weighted median	5	0.0146448	0.00651149	0.0245081	0.00188227	0.0274073	1.01475	1.00188	1.02779
193	WjwNxV	ebi-a-GCST90020053	Frailty index || id:ebi-a-GCST90020053	meta_filt_TNF_B_noBMI.txt	Inverse variance weighted	5	0.0141597	0.00567937	0.0126601	0.00302818	0.0252913	1.01426	1.00303	1.02561
194	WjwNxV	ebi-a-GCST90020053	Frailty index || id:ebi-a-GCST90020053	meta_filt_TNF_B_noBMI.txt	Simple mode	5	0.00999456	0.0101188	0.379204	-0.00983824	0.0298273	1.01004	0.99021	1.03028
195	WjwNxV	ebi-a-GCST90020053	Frailty index || id:ebi-a-GCST90020053	meta_filt_TNF_B_noBMI.txt	Weighted mode	5	0.014661	0.0071542	0.10978	0.000638756	0.0286832	1.01477	1.00064	1.0291
196	sWqYHJ	ebi-a-GCST90020053	Frailty index || id:ebi-a-GCST90020053	meta_filt_TRAIL_noBMI.txt	MR Egger	15	-0.00654964	0.00870065	0.464999	-0.0236029	0.0105036	0.993472	0.976673	1.01056
197	sWqYHJ	ebi-a-GCST90020053	Frailty index || id:ebi-a-GCST90020053	meta_filt_TRAIL_noBMI.txt	Weighted median	15	-0.00563338	0.00730523	0.440622	-0.0199516	0.00868486	0.994382	0.980246	1.00872
198	sWqYHJ	ebi-a-GCST90020053	Frailty index || id:ebi-a-GCST90020053	meta_filt_TRAIL_noBMI.txt	Inverse variance weighted	15	-0.0137216	0.00702274	0.0507151	-0.0274862	4.3e-05	0.986372	0.972888	1.00004
199	sWqYHJ	ebi-a-GCST90020053	Frailty index || id:ebi-a-GCST90020053	meta_filt_TRAIL_noBMI.txt	Simple mode	15	-0.0160555	0.0125503	0.22159	-0.0406541	0.00854305	0.984073	0.960161	1.00858
200	sWqYHJ	ebi-a-GCST90020053	Frailty index || id:ebi-a-GCST90020053	meta_filt_TRAIL_noBMI.txt	Weighted mode	15	-0.00802515	0.00679191	0.257057	-0.0213373	0.005287	0.992007	0.978889	1.0053
201	5Qlv7s	ebi-a-GCST90020053	Frailty index || id:ebi-a-GCST90020053	meta_filt_VEGF_noBMI.txt	MR Egger	13	0.000898998	0.00884765	0.920896	-0.0164424	0.0182404	1.0009	0.983692	1.01841
202	5Qlv7s	ebi-a-GCST90020053	Frailty index || id:ebi-a-GCST90020053	meta_filt_VEGF_noBMI.txt	Weighted median	13	0.000206432	0.00640832	0.974302	-0.0123539	0.0127667	1.00021	0.987722	1.01285
203	5Qlv7s	ebi-a-GCST90020053	Frailty index || id:ebi-a-GCST90020053	meta_filt_VEGF_noBMI.txt	Inverse variance weighted	13	0.00192354	0.00545893	0.724564	-0.00877596	0.012623	1.00193	0.991262	1.0127
204	5Qlv7s	ebi-a-GCST90020053	Frailty index || id:ebi-a-GCST90020053	meta_filt_VEGF_noBMI.txt	Simple mode	13	0.00788823	0.0129708	0.554421	-0.0175345	0.0333109	1.00792	0.982618	1.03387
205	5Qlv7s	ebi-a-GCST90020053	Frailty index || id:ebi-a-GCST90020053	meta_filt_VEGF_noBMI.txt	Weighted mode	13	0.000113334	0.00620245	0.985722	-0.0120435	0.0122701	1.00011	0.988029	1.01235
